# Supplementary material for: Systematic Identification of Spontaneous Preterm Birth-Associated RNA Transcripts in Maternal Plasma
Source: PLoS One. 2012 Apr 5;7(4):e34328. doi: 10.1371/journal.pone.0034328 (PMC3320630; doi:10.1371/journal.pone.0034328)
Supplement: Table S5 — RNA transcripts that were up-regulated in the SPB placentas, relative to the STB placentas, according to the microarray data (Mann-Whitney test, adjusted by the Benjamini and Hochberg method, adjusted p<0.05; continued from Table 3). (XLS) [file pone.0034328.s006.xls]

## Sheet: Table S5
Probeset ID	GenBank accession number	Gene symbola	Gene namea	Fold change up-regulatedb
			[Continued from Table 3b.]
…	…	…	…	…
241494_at	AW027342	SERINC5	serine incorporator 5	4.93
243599_at	AA418878	---	transcribed locus	4.91
209591_s_at	M60316	BMP7	bone morphogenetic protein 7	4.9
1562229_at	AF085835	---	transcribed locus	4.89
201108_s_at	BF055462	THBS1	thrombospondin 1	4.86
211918_x_atc	AF311940	PAPPA2	pappalysin 2	4.84
1560926_at	AF085924	PPP4R2	protein phosphatase 4, regulatory subunit 2	4.81
210513_s_at	AF091352	VEGFA	vascular endothelial growth factor A	4.8
214052_x_at	AW301305	PRRC2C	proline-rich coiled-coil 2C	4.8
235003_at	AI249980	UHMK1	U2AF homology motif (UHM) kinase 1	4.77
223578_x_at	AF113016	---	transcribed locus	4.77
213446_s_at	AI679073	IQGAP1	IQ motif containing GTPase activating protein 1	4.71
227454_at	AB037782	TAOK1	TAO kinase 1	4.7
228237_atc	N30053	PAPPA2	pappalysin 2	4.69
235412_at	AI040887	ARHGEF7	Rho guanine nucleotide exchange factor (GEF) 7	4.69
244568_at	AL035992	SYNE2	spectrin repeat containing, nuclear envelope 2	4.68
224726_at	W80418	MIB1	mindbomb homolog 1 (Drosophila)	4.62
230180_at	AA521056	DDX17	DEAD (Asp-Glu-Ala-Asp) box polypeptide 17	4.6
230028_at	BF508843	---	transcribed locus	4.59
214701_s_at	AJ276395	FN1	fibronectin 1	4.54
227223_at	BE466173	RBM39	RNA binding motif protein 39	4.52
223940_x_at	AF132202	---	transcribed locus	4.51
211527_x_at	M27281	VEGFA	vascular endothelial growth factor A	4.42
1556069_s_at	AK021881	HIF3A	hypoxia inducible factor 3, alpha subunit	4.37
224567_x_at	BG534952	---	transcribed locus	4.37
212732_at	AI950273	---	transcribed locus	4.36
207764_s_at	NM_005734	HIPK3	homeodomain interacting protein kinase 3	4.32
200727_s_at	AA699583	ACTR2	ARP2 actin-related protein 2 homolog (yeast)	4.29
205787_x_at	AI803216	ZC3H11A	zinc finger CCCH-type containing 11A	4.25
1554835_a_at	BC028058	B3GNT5	UDP-GlcNAc:betaGal beta-1,3-N-acetylglucosaminyltransferase 5	4.25
208621_s_atc	BF663141	EZR	ezrin	4.22
201831_s_at	BE875592	USO1	USO1 vesicle docking protein homolog (yeast)	4.22
220794_at	NM_022469	GREM2	gremlin 2	4.21
1557910_atc	BG612458	HSP90AB1	heat shock protein 90kDa alpha (cytosolic), class B member 1	4.19
202410_x_atc	NM_000612	IGF2	insulin-like growth factor 2 (somatomedin A)	4.16
201559_s_at	AF109196	CLIC4	chloride intracellular channel 4	4.16
1558733_at	BE386445	ZBTB38	zinc finger and BTB domain containing 38	4.14
201008_s_atc	AA812232	TXNIP	thioredoxin interacting protein	4.14
225827_at	AI832074	EIF2C2	eukaryotic translation initiation factor 2C, 2	4.12
210881_s_at	M17863	IGF2	insulin-like growth factor 2 (somatomedin A)	4.08
208499_s_at	NM_006260	DNAJC3	DnaJ (Hsp40) homolog, subfamily C, member 3	4.06
223139_s_at	BE501133	DHX36	DEAH (Asp-Glu-Ala-His) box polypeptide 36	4.04
217620_s_at	AA805318	PIK3CB	phosphoinositide-3-kinase, catalytic, beta polypeptide	4.04
210512_s_at	AF022375	VEGFA	vascular endothelial growth factor A	4.01
236612_at	AA913383	SGPP1	sphingosine-1-phosphate phosphatase 1	4.01
202619_s_at	AI754404	PLOD2	procollagen-lysine, 2-oxoglutarate 5-dioxygenase 2	4.01
204426_at	NM_006815	TMED2	transmembrane emp24 domain trafficking protein 2	3.98
224559_atc	AF001540	---	transcribed locus	3.98
223138_s_at	AI937206	DHX36	DEAH (Asp-Glu-Ala-His) box polypeptide 36	3.95
223217_s_at	BE646573	NFKBIZ	nuclear factor of kappa light polypeptide gene enhancer in B-cells inhibitor, zeta	3.93
238419_at	T68150	PLCXD2	phosphatidylinositol-specific phospholipase C, X domain containing 2	3.91
212113_at	AI927479	---	transcribed locus	3.9
235000_at	T86629	---	transcribed locus	3.88
215451_s_at	BF575588	AFF1	AF4/FMR2 family, member 1	3.85
228250_at	AW263086	FNIP1	folliculin interacting protein 1	3.77
201551_s_at	J03263	LAMP1	lysosomal-associated membrane protein 1	3.76
243532_at	AA810788	---	transcribed locus	3.75
224543_atc	AF308289	SVEP1	sushi, von Willebrand factor type A, EGF and pentraxin domain containing 1	3.72
1558015_s_at	BU175810	ACTR2	ARP2 actin-related protein 2 homolog (yeast)	3.72
209966_x_at	AF094518	ESRRG	estrogen-related receptor gamma	3.7
231862_at	AK023520	CBX5	chromobox homolog 5	3.7
235409_at	AU149225	MGA	MAX gene associated	3.69
210529_s_at	BC000609	---	transcribed locus	3.69
208727_s_atc	BC002711	CDC42P2	cell division cycle 42 pseudogene 2	3.68
226498_atc	AA149648	FLT1	fms-related tyrosine kinase 1 (vascular endothelial growth factor/vascular permeability factor receptor)	3.67
239022_at	AW090199	---	transcribed locus	3.62
212171_x_at	H95344	VEGFA	vascular endothelial growth factor A	3.58
237746_at	AI168187	SRSF11	serine/arginine-rich splicing factor 11	3.55
201730_s_at	BF110993	TPR	translocated promoter region (to activated MET oncogene)	3.52
1557227_s_at	AW235355	TPR	translocated promoter region (to activated MET oncogene)	3.51
203865_s_at	NM_015833	ADARB1	adenosine deaminase, RNA-specific, B1	3.5
216604_s_at	AL365343	SLC7A8	solute carrier family 7 (amino acid transporter, L-type), member 8	3.5
231576_at	AA829940	ETNK1	ethanolamine kinase 1	3.49
217234_s_atc	AF199015	EZR	ezrin	3.49
1554154_at	BC013132	---	transcribed locus	3.48
239163_at	AW364833	UBE2B	ubiquitin-conjugating enzyme E2B (RAD6 homolog)	3.48
201070_x_at	AI739389	SF3B1	splicing factor 3b, subunit 1, 155kDa	3.47
232489_at	AK001149	CCDC76	coiled-coil domain containing 76	3.46
229115_at	BF000332	DYNC1H1	dynein, cytoplasmic 1, heavy chain 1	3.46
214446_at	NM_012081	ELL2	elongation factor, RNA polymerase II, 2	3.44
214375_at	AI962377	---	transcribed locus	3.44
204312_x_at	AI655737	CREB1	cAMP responsive element binding protein 1	3.44
231720_s_at	AF356518	JAM3	junctional adhesion molecule 3	3.44
200879_s_at	NM_001430	EPAS1	endothelial PAS domain protein 1	3.43
238751_at	AI343000	SORBS2	sorbin and SH3 domain containing 2	3.43
201109_s_at	AV726673	THBS1	thrombospondin 1	3.42
215338_s_at	AI688640	NKTR	natural killer-tumor recognition sequence	3.4
200796_s_at	BF594446	MCL1	myeloid cell leukemia sequence 1 (BCL2-related)	3.4
236934_at	N50112	IGF1R	insulin-like growth factor 1 receptor	3.39
224030_s_at	AF119896	---	transcribed locus	3.37
238595_at	AV702101	---	transcribed locus	3.37
208900_s_at	AW025108	TOP1	topoisomerase (DNA) I	3.36
222313_at	AW972359	CNOT2	CCR4-NOT transcription complex, subunit 2	3.36
238317_x_at	BF439728	RBMS1	RNA binding motif, single stranded interacting protein 1	3.35
227390_at	H89790	---	transcribed locus	3.35
237215_s_at	N76327	TFRC	transferrin receptor (p90, CD71)	3.34
1555996_s_at	AI332397	EIF4A2	eukaryotic translation initiation factor 4A2	3.33
214693_x_at	BE732345	NBPF10	neuroblastoma breakpoint family, member 10	3.33
214336_s_at	AI621079	COPA	coatomer protein complex, subunit alpha	3.3
233827_s_at	AK024072	SUPT16HP	suppressor of Ty 16 homolog (S. cerevisiae) pseudogene	3.3
231152_at	AW452971	---	transcribed locus	3.3
214305_s_atc	AW003030	SF3B1	splicing factor 3b, subunit 1, 155kDa	3.29
222562_s_at	BF060683	TNKS2	tankyrase, TRF1-interacting ankyrin-related ADP-ribose polymerase 2	3.29
202082_s_at	AV748469	SEC14L1	SEC14-like 1 (S. cerevisiae)	3.28
202274_atc	NM_001615	ACTG2	actin, gamma 2, smooth muscle, enteric	3.27
231471_at	BF438058	ZNF638	zinc finger protein 638	3.26
216603_at	AL365343	SLC7A8	solute carrier family 7 (amino acid transporter, L-type), member 8	3.26
1557100_s_at	AL038005	HECTD1	HECT domain containing 1	3.26
215169_at	BE885244	SLC35E2	solute carrier family 35, member E2	3.26
1558093_s_at	BI832461	MATR3	matrin 3	3.24
206943_at	NM_004612	TGFBR1	transforming growth factor, beta receptor 1	3.23
236911_at	AW102570	RIMKLB	ribosomal modification protein rimK-like family member B	3.23
1555880_atc	AK075092	---	transcribed locus	3.22
233559_s_at	AK023415	WDFY1	WD repeat and FYVE domain containing 1	3.22
213517_at	AW103422	PCBP2	poly(rC) binding protein 2	3.21
211205_x_at	U78577	PIP5K1A	phosphatidylinositol-4-phosphate 5-kinase, type I, alpha	3.21
236557_at	AW085625	ZBTB38	zinc finger and BTB domain containing 38	3.21
237409_at	AI078554	DAPK1	death-associated protein kinase 1	3.2
201110_s_at	NM_003246	THBS1	thrombospondin 1	3.2
227740_at	AW173222	UHMK1	U2AF homology motif (UHM) kinase 1	3.2
208610_s_at	AI655799	SRRM2	serine/arginine repetitive matrix 2	3.19
214091_s_atc	AW149846	GPX3	glutathione peroxidase 3 (plasma)	3.19
239597_at	AA993566	PAN3	PAN3 poly(A) specific ribonuclease subunit homolog (S. cerevisiae)	3.19
203626_s_at	NM_005983	SKP2	S-phase kinase-associated protein 2 (p45)	3.19
204427_s_at	NM_006815	TMED2	transmembrane emp24 domain trafficking protein 2	3.18
208097_s_at	NM_030755	TMX1	thioredoxin-related transmembrane protein 1	3.18
228563_at	BE504215	GJC1	gap junction protein, gamma 1, 45kDa	3.18
236435_at	BE219036	ZNF292	zinc finger protein 292	3.18
226975_at	BF116157	RNPC3	RNA-binding region (RNP1, RRM) containing 3	3.17
200952_s_at	AI635187	CCND2	cyclin D2	3.16
201123_s_at	NM_001970	EIF5AL1	eukaryotic translation initiation factor 5A-like 1	3.16
215447_at	AL080215	TFPI	tissue factor pathway inhibitor (lipoprotein-associated coagulation inhibitor)	3.16
229520_s_at	BF060678	C14orf118	chromosome 14 open reading frame 118	3.14
204285_s_at	AI857639	PMAIP1	phorbol-12-myristate-13-acetate-induced protein 1	3.14
208965_s_at	BG256677	IFI16	interferon, gamma-inducible protein 16	3.13
214483_s_at	AF124489	ARFIP1	ADP-ribosylation factor interacting protein 1	3.13
225721_atc	AI658662	SYNPO2	synaptopodin 2	3.12
240146_at	AW418562	CAPZA2	capping protein (actin filament) muscle Z-line, alpha 2	3.12
226880_atc	AL035851	NUCKS1	nuclear casein kinase and cyclin-dependent kinase substrate 1	3.11
214212_x_at	AI928241	FERMT2	fermitin family member 2	3.11
1553962_s_at	BI668074	RHOB	ras homolog gene family, member B	3.1
225894_at	AL589603	SYNPO2	synaptopodin 2	3.1
201149_s_atc	U67195	TIMP3	TIMP metallopeptidase inhibitor 3	3.1
224963_at	AK025078	SLC26A2	solute carrier family 26 (sulfate transporter), member 2	3.09
213438_at	AA995925	NFASC	neurofascin	3.09
205097_atc	AI025519	SLC26A2	solute carrier family 26 (sulfate transporter), member 2	3.09
244349_at	AI807658	SNX27	sorting nexin family member 27	3.09
213850_s_at	AI984932	SRSF2IP	serine/arginine-rich splicing factor 2, interacting protein	3.09
226675_s_at	W80468	---	transcribed locus	3.08
208994_s_at	AI638762	PPIG	peptidylprolyl isomerase G (cyclophilin G)	3.07
200671_s_at	N92501	SPTBN1	spectrin, beta, non-erythrocytic 1	3.07
212107_s_at	BE561014	DHX9	DEAH (Asp-Glu-Ala-His) box polypeptide 9	3.06
242722_at	AA100793	LMO7	LIM domain 7	3.06
1555326_a_at	AF495383	ADAM9	ADAM metallopeptidase domain 9	3.06
207700_s_at	NM_006534	NCOA3	nuclear receptor coactivator 3	3.06
205017_s_at	AI088145	MBNL2	muscleblind-like 2 (Drosophila)	3.05
239232_at	AA521410	MSI2	musashi homolog 2 (Drosophila)	3.05
209024_s_at	AI472757	SYNCRIP	synaptotagmin binding, cytoplasmic RNA interacting protein	3.05
211352_s_at	U80737	NCOA3	nuclear receptor coactivator 3	3.05
213067_at	AI382123	MYH10	myosin, heavy chain 10, non-muscle	3.04
202765_s_atc	AI264196	FBN1	fibrillin 1	3.04
243772_at	BG531853	SDCCAG8	serologically defined colon cancer antigen 8	3.03
222600_s_at	AB014773	UBA6	ubiquitin-like modifier activating enzyme 6	3.02
215434_x_at	AV684285	NBPF10	neuroblastoma breakpoint family, member 10	3.02
239661_at	BE044089	AFF1	AF4/FMR2 family, member 1	3.02
219558_at	NM_024524	ATP13A3	ATPase type 13A3	3.01
229225_at	N90777	NRP2	neuropilin 2	3.01
206917_at	NM_006572	GNA13	guanine nucleotide binding protein (G protein), alpha 13	3
236244_at	AI458297	HNRNPU	heterogeneous nuclear ribonucleoprotein U (scaffold attachment factor A)	3
202379_s_at	AI361805	NKTR	natural killer-tumor recognition sequence	3
200769_s_at	NM_005911	MAT2A	methionine adenosyltransferase II, alpha	3
209936_at	AF107493	RBM5	RNA binding motif protein 5	3
205729_at	NM_003999	OSMR	oncostatin M receptor	3
220955_x_at	NM_016277	RAB23	RAB23, member RAS oncogene family	2.99
242629_at	BF056092	RAB3B	RAB3B, member RAS oncogene family	2.99
212105_s_at	BF313832	DHX9	DEAH (Asp-Glu-Ala-His) box polypeptide 9	2.99
206157_at	NM_002852	PTX3	pentraxin 3, long	2.98
237502_at	BE671045	CRLS1	cardiolipin synthase 1	2.97
213470_s_at	BF983406	HNRNPH1	heterogeneous nuclear ribonucleoprotein H1 (H)	2.97
222850_s_at	BF590675	DNAJB14	DnaJ (Hsp40) homolog, subfamily B, member 14	2.97
236700_at	AI377875	EIF3C	eukaryotic translation initiation factor 3, subunit C	2.97
222846_at	AB038995	RAB8B	RAB8B, member RAS oncogene family	2.96
217370_x_at	S75762	FUS	fused in sarcoma	2.96
231235_at	AA732581	NKTR	natural killer-tumor recognition sequence	2.96
201009_s_atc	AI439556	TXNIP	thioredoxin interacting protein	2.95
202008_s_at	NM_002508	NID1	nidogen 1	2.95
205018_s_at	NM_005757	MBNL2	muscleblind-like 2 (Drosophila)	2.94
235435_at	BF433048	AASDH	aminoadipate-semialdehyde dehydrogenase	2.93
208835_s_at	AW089673	LUC7L3	LUC7-like 3 (S. cerevisiae)	2.93
244420_at	AI128130	RUNX1T1	runt-related transcription factor 1; translocated to, 1 (cyclin D-related)	2.93
212196_atc	AW242916	IL6ST	interleukin 6 signal transducer (gp130, oncostatin M receptor)	2.93
222616_s_at	AI806796	USP16	ubiquitin specific peptidase 16	2.93
214422_at	T93562	---	transcribed locus	2.92
230987_at	AA626210	---	transcribed locus	2.92
208867_s_at	AF119911	CSNK1A1	casein kinase 1, alpha 1	2.92
235593_at	AL546529	ZEB2	zinc finger E-box binding homeobox 2	2.92
231881_at	AU145225	CALD1	caldesmon 1	2.92
200906_s_at	AK025843	PALLD	palladin, cytoskeletal associated protein	2.91
1555724_s_atc	BC010946	TAGLN	transgelin	2.91
235451_at	AI439752	SMAD5	SMAD family member 5	2.91
