# Supplementary material for: Systematic Identification of Spontaneous Preterm Birth-Associated RNA Transcripts in Maternal Plasma
Source: PLoS One. 2012 Apr 5;7(4):e34328. doi: 10.1371/journal.pone.0034328 (PMC3320630; doi:10.1371/journal.pone.0034328)
Supplement: Table S6 — RNA transcripts that were down-regulated in the SPB placentas, relative to the STB placentas, according to the microarray data (Mann-Whitney test, adjusted by the Benjamini and Hochberg method, adjusted p<0.05; continued from Table 4). (XLS) [file pone.0034328.s007.xls]

## Sheet: Table S6
Probeset ID	GenBank accession number	Gene symbola	Gene namea	Fold change down-regulatedb
			[Continued from Table 4b.]
…	…	…	…	…
233824_at	AK025081	---	transcribed locus	3.95
1557270_at	AA632049	---	transcribed locus	3.93
233931_at	AK021981	ZFR	zinc finger RNA binding protein	3.91
208442_s_at	NM_000051	ATM	ataxia telangiectasia mutated	3.85
215318_at	AL049782	---	transcribed locus	3.84
239258_at	BE551407	RHOQ	ras homolog gene family, member Q	3.84
201860_s_at	NM_000930	PLAT	plasminogen activator, tissue	3.83
233866_at	AK001836	KLHL5	kelch-like 5 (Drosophila)	3.82
210469_at	BC002915	DLG5	discs, large homolog 5 (Drosophila)	3.8
233428_at	AK025797	---	transcribed locus	3.79
215204_at	AU147295	SENP6	SUMO1/sentrin specific peptidase 6	3.76
233480_at	AK026869	TMEM43	transmembrane protein 43	3.74
232535_at	AL133570	---	transcribed locus	3.73
203697_at	U91903	FRZB	frizzled-related protein	3.71
214718_at	AK026142	GATAD1	GATA zinc finger domain containing 1	3.68
1557996_at	AK091784	PMS2P5	postmeiotic segregation increased 2 pseudogene 5	3.67
206036_s_at	NM_002908	REL	v-rel reticuloendotheliosis viral oncogene homolog (avian)	3.65
234089_at	AU147538	PRKCE	protein kinase C, epsilon	3.62
244803_at	AI335191	DAP3	death associated protein 3	3.61
239908_at	AA496799	BCAR3	breast cancer anti-estrogen resistance 3	3.61
244419_at	BE549700	FRZB	frizzled-related protein	3.6
232174_at	AA480392	EXT1	exostosin 1	3.58
242626_at	BF696216	---	transcribed locus	3.57
204524_at	NM_002613	PDPK1	3-phosphoinositide dependent protein kinase-1	3.56
1565651_at	BI868311	ARF1	ADP-ribosylation factor 1	3.55
1558448_a_at	BC032415	---	transcribed locus	3.53
207078_at	NM_005466	MED6	mediator complex subunit 6	3.52
207010_at	NM_000812	GABRB1	gamma-aminobutyric acid (GABA) A receptor, beta 1	3.52
212542_s_at	BF224151	PHIP	pleckstrin homology domain interacting protein	3.51
243256_at	AW796364	MKNK1	MAP kinase interacting serine/threonine kinase 1	3.5
1570005_at	BC034596	---	transcribed locus	3.48
1566243_at	AL390176	CUX1	cut-like homeobox 1	3.48
203698_s_at	NM_001463	FRZB	frizzled-related protein	3.47
209865_at	BC005136	SLC35A3	solute carrier family 35 (UDP-N-acetylglucosamine (UDP-GlcNAc) transporter), member A3	3.47
229692_at	AW135003	API5	apoptosis inhibitor 5	3.46
239519_at	AA927670	NRP1	neuropilin 1	3.44
207790_at	NM_025168	LRRC1	leucine rich repeat containing 1	3.44
232365_at	BE676461	SIAH1	seven in absentia homolog 1 (Drosophila)	3.43
232889_at	AU147591	GUSBP1	glucuronidase, beta pseudogene 1	3.41
230779_at	BF594371	TNRC6B	trinucleotide repeat containing 6B	3.41
243046_at	BF679700	UBE2D3	ubiquitin-conjugating enzyme E2D 3 (UBC4/5 homolog, yeast)	3.41
215083_at	AL049263	PSPC1	paraspeckle component 1	3.4
1560145_at	BQ942131	MKLN1	muskelin 1, intracellular mediator containing kelch motifs	3.38
235190_at	BF591288	---	transcribed locus	3.38
220456_at	NM_018327	SPTLC3	serine palmitoyltransferase, long chain base subunit 3	3.38
1557403_s_at	AW104813	---	transcribed locus	3.38
231956_at	AA976354	---	transcribed locus	3.37
230204_at	AU144114	HAPLN1	hyaluronan and proteoglycan link protein 1	3.36
242240_at	AI805700	PTK2	PTK2 protein tyrosine kinase 2	3.34
232567_at	AK022305	ARHGAP8	Rho GTPase activating protein 8	3.34
1558078_at	BQ219651	---	transcribed locus	3.33
204837_at	AL080178	MTMR9	myotubularin related protein 9	3.32
204014_at	NM_001394	DUSP4	dual specificity phosphatase 4	3.32
232210_at	AU146384	BCL2	B-cell CLL/lymphoma 2	3.3
1570441_at	BC008463	NAPB	N-ethylmaleimide-sensitive factor attachment protein, beta	3.29
213605_s_at	AL049987	---	transcribed locus	3.27
238987_at	AL574435	B4GALT1	UDP-Gal:betaGlcNAc beta 1,4- galactosyltransferase, polypeptide 1	3.27
230077_at	W90764	---	transcribed locus	3.26
1566901_at	AL832409	TGIF1	TGFB-induced factor homeobox 1	3.26
232412_at	AK024690	FBXL20	F-box and leucine-rich repeat protein 20	3.26
232466_at	AU155661	CUL4A	cullin 4A	3.25
242974_at	AA446657	CD47	CD47 molecule	3.24
217586_x_at	N35922	ATXN2	ataxin 2	3.23
217028_at	AJ224869	CXCR4	chemokine (C-X-C motif) receptor 4	3.23
206487_at	NM_025154	SUN1	Sad1 and UNC84 domain containing 1	3.23
242849_at	AI798701	SASH1	SAM and SH3 domain containing 1	3.22
215029_at	AL117451	AKIRIN1	akirin 1	3.22
1557073_s_at	AK074481	TTBK2	tau tubulin kinase 2	3.22
238723_at	AW083849	ATXN3	ataxin 3	3.21
239124_at	AA002064	PITPNA	phosphatidylinositol transfer protein, alpha	3.2
230008_at	AI740914	THSD7A	thrombospondin, type I, domain containing 7A	3.18
208216_at	NM_001934	DLX4	distal-less homeobox 4	3.18
242550_at	AA628539	EIF3B	eukaryotic translation initiation factor 3, subunit B	3.18
203868_s_at	NM_001078	VCAM1	vascular cell adhesion molecule 1	3.18
1553386_at	NM_032793	MFSD2A	major facilitator superfamily domain containing 2A	3.17
220715_at	NM_024992	---	transcribed locus	3.17
215231_at	AU144309	PRKAG2	protein kinase, AMP-activated, gamma 2 non-catalytic subunit	3.17
1554948_at	BC034024	---	transcribed locus	3.16
241837_at	AI289774	ARID5B	AT rich interactive domain 5B (MRF1-like)	3.15
242990_at	AL038704	PPFIA1	protein tyrosine phosphatase, receptor type, f polypeptide (PTPRF), interacting protein (liprin), alpha 1	3.15
240991_at	AI732596	---	transcribed locus	3.14
219235_s_at	NM_023923	PHACTR4	phosphatase and actin regulator 4	3.14
1557360_at	CA430402	LRPPRC	leucine-rich PPR-motif containing	3.14
215012_at	AU144775	ZNF451	zinc finger protein 451	3.14
226250_at	AU144961	---	transcribed locus	3.14
217164_at	AK024108	SLCO4A1	solute carrier organic anion transporter family, member 4A1	3.12
231876_at	AL512757	TRIM56	tripartite motif-containing 56	3.12
210511_s_atc	M13436	INHBA	inhibin, beta A	3.12
216109_at	AK025348	MED13L	mediator complex subunit 13-like	3.11
207474_at	NM_017719	SNRK	SNF related kinase	3.11
1562529_s_at	BC040965	RORA	RAR-related orphan receptor A	3.11
228105_at	AA528070	PPP6R3	protein phosphatase 6, regulatory subunit 3	3.11
212605_s_at	AK025759	NUDT3	nudix (nucleoside diphosphate linked moiety X)-type motif 3	3.1
1560128_x_at	AL713721	---	transcribed locus	3.1
218353_at	NM_025226	RGS5	regulator of G-protein signaling 5	3.09
235123_at	AI951144	---	transcribed locus	3.09
232145_at	AU147777	---	transcribed locus	3.09
244636_at	AL042699	---	transcribed locus	3.08
233648_at	AK026914	SIK2	salt-inducible kinase 2	3.08
220939_s_at	NM_017743	DPP8	dipeptidyl-peptidase 8	3.08
243846_x_at	H58000	ARHGAP42	Rho GTPase activating protein 42	3.07
239516_at	AI806583	LYPLAL1	lysophospholipase-like 1	3.07
215462_at	AI978990	PLK3	polo-like kinase 3	3.07
236494_x_at	AW003845	---	transcribed locus	3.06
228723_at	AL360198	---	transcribed locus	3.06
217704_x_at	AI820796	---	transcribed locus	3.06
217653_x_at	AW150065	TRPM6	transient receptor potential cation channel, subfamily M, member 6	3.06
217679_x_at	AI683552	---	transcribed locus	3.05
216147_at	AL353942	SEPT11	septin 11	3.05
232595_at	AK023294	KIAA0232	KIAA0232	3.05
1554452_a_at	BC001863	C7orf68	chromosome 7 open reading frame 68	3.04
231886_at	AL137655	---	transcribed locus	3.04
219496_at	NM_023016	---	transcribed locus	3.03
242403_at	AI459177	UBE2D3	ubiquitin-conjugating enzyme E2D 3 (UBC4/5 homolog, yeast)	3.03
241893_at	BE927766	---	transcribed locus	3.03
237836_at	H02614	MYO9A	myosin IXA	3.01
234149_at	AK024187	THRAP3	thyroid hormone receptor associated protein 3	3.01
213089_at	AU158490	---	transcribed locus	3.01
240400_at	BF509826	CYTH3	cytohesin 3	3.01
238949_at	BF681162	RNF145	ring finger protein 145	3
1553129_at	NM_024500	SVEP1	sushi, von Willebrand factor type A, EGF and pentraxin domain containing 1	3
244665_at	AI056776	ITGA6	integrin, alpha 6	3
231316_at	BE674269	NEK9	NIMA (never in mitosis gene a)- related kinase 9	2.99
215281_x_at	AK000199	POGZ	pogo transposable element with ZNF domain	2.99
239764_at	AA702143	---	transcribed locus	2.99
215330_at	AL049991	---	transcribed locus	2.99
230713_at	BF115786	ZCCHC11	zinc finger, CCHC domain containing 11	2.98
220796_x_at	NM_024881	SLC35E1	solute carrier family 35, member E1	2.98
1558569_at	AL832308	---	transcribed locus	2.97
212103_at	BG403834	KPNA6	karyopherin alpha 6 (importin alpha 7)	2.97
1558447_at	BC032415	---	transcribed locus	2.96
224435_at	BC005871	C10orf58	chromosome 10 open reading frame 58	2.95
238714_at	AA504249	TNFRSF18	tumor necrosis factor receptor superfamily, member 18	2.95
232614_at	AU146963	BCL2	B-cell CLL/lymphoma 2	2.93
228793_at	BF002296	JMJD1C	jumonji domain containing 1C	2.93
209116_x_atc	M25079	HBB	hemoglobin, beta	2.93
1569387_at	BC033525	CSGALNACT1	chondroitin sulfate N-acetylgalactosaminyltransferase 1	2.92
212608_s_at	W85912	NUDT3	nudix (nucleoside diphosphate linked moiety X)-type motif 3	2.92
1570210_x_at	BC022346	PPP6R2	protein phosphatase 6, regulatory subunit 2	2.92
224595_at	AK022549	SLC44A1	solute carrier family 44, member 1	2.92
221884_at	BE466525	MECOM	MDS1 and EVI1 complex locus	2.92
1558900_at	AK002184	---	transcribed locus	2.92
226412_at	N66397	SFRS18	splicing factor, arginine/serine-rich 18	2.92
233073_at	AU157438	CRIM1	cysteine rich transmembrane BMP regulator 1 (chordin-like)	2.92
236883_at	AI769104	---	transcribed locus	2.91
221899_at	AI809961	---	transcribed locus	2.91
