# Supplementary material for: Systematic Identification of Spontaneous Preterm Birth-Associated RNA Transcripts in Maternal Plasma
Source: PLoS One. 2012 Apr 5;7(4):e34328. doi: 10.1371/journal.pone.0034328 (PMC3320630; doi:10.1371/journal.pone.0034328)
Supplement: Table S7 — Gene ontology (GO) terms enriched in the list of genes that were up-regulated in the SPB placentas, compared with the STB placentas. (XLS) [file pone.0034328.s008.xls]

## Sheet: Table S7
GO term: GO term definition	Genes	Number of genes involved with this GO term and up-regulated	Total number of genes up-regulateda	Number of genes involved with this GO term and on micro-array	Total number of genes on micro-arrayb	Fold of enrich-ment	P
Category: BIOLOGICAL PROCESS
regulation of acute inflammatory response: Any process that modulates the frequency, rate, or extent of an acute inflammatory response.	OSMR, IGF2, IL6ST, PLA2G4A	4	148	21	14116	18.2	0.00128
regulation of mRNA stability: Any process that modulates the propensity of mRNA molecules to degradation. Includes processes that both stabilize and destabilize mRNAs.	DHX9, HNRNPU, VEGFA, SYNCRIP	4	148	22	14116	17.3	0.00147
regulation of RNA stability: Any process that modulates the propensity of RNA molecules to degradation. Includes processes that both stabilize and destabilize RNAs.	DHX9, HNRNPU, VEGFA, SYNCRIP	4	148	24	14116	15.9	0.00191
regulation of proteolysis: Any process that modulates the frequency, rate or extent of the hydrolysis of a peptide bond or bonds within a protein.	IGF2, THBS1, ADAM9, TIMP3, HSP90AB1, RAB23	6	148	53	14116	10.8	0.00022
regulation of cell shape: Any process that modulates the surface configuration of a cell.	EZR, VEGFA, FN1, GNA13, MYH10, FERMT2	6	148	54	14116	10.6	0.00024
positive regulation of cell motion: Any process that activates or increases the frequency, rate or extent of the movement of a cellular component.	THBS1, ADAM9, PIK3R1, IL6ST, TGFBR1, VEGFA, IGF2, FLT1, PTP4A1, IGF1R	10	148	98	14116	9.73	8.07e-07
positive regulation of cell migration: Any process that activates or increases the frequency, rate or extent of cell migration.	THBS1, ADAM9, PIK3R1, IL6ST, VEGFA, IGF2, FLT1, PTP4A1, IGF1R	9	148	89	14116	9.65	3.96e-06
positive regulation of locomotion: Any process that activates or increases the frequency, rate or extent of locomotion of a cell or organism.	THBS1, ADAM9, PIK3R1, IL6ST, VEGFA, IGF2, FLT1, PTP4A1, IGF1R	9	148	98	14116	8.76	8.16e-06
transmembrane receptor protein serine/threonine kinase signaling pathway: The series of molecular signals generated as a consequence of a transmembrane receptor serine/threonine kinase binding to its physiological ligand.	CREB1, ADAM9, BMP7, TGFBR1, GREM2, SPTBN1, SMAD5	7	148	103	14116	6.48	0.000718
response to hypoxia: A change in state or activity of a cell or an organism (in terms of movement, secretion, enzyme production, gene expression, etc.) as a result of a stimulus indicating lowered oxygen tension. Hypoxia, defined as a decline in O2 levels below normoxic levels of 20.8 - 20.95%, results in metabolic adaptation at both the cellular and organismal level.	EPAS1, THBS1, TGFBR1, VEGFA, PLOD2, HIF3A, FLT1, UBE2B, TFRC	9	148	134	14116	6.41	7.88e-05
regulation of cell migration: Any process that modulates the frequency, rate or extent of cell migration.	THBS1, ADAM9, PIK3R1, IL6ST, VEGFA, CLIC4, IGF2, GNA13, FLT1, PTP4A1, IGF1R	11	148	169	14116	6.21	1.07e-05
response to oxygen levels: A change in state or activity of a cell or an organism (in terms of movement, secretion, enzyme production, gene expression, etc.) as a result of a stimulus reflecting the presence, absence, or concentration of oxygen.	EPAS1, THBS1, TGFBR1, VEGFA, PLOD2, HIF3A, FLT1, UBE2B, TFRC	9	148	141	14116	6.09	0.000113
regulation of cell motion: Any process that modulates the frequency, rate or extent of the movement of a cellular component.	THBS1, ADAM9, PIK3R1, IL6ST, VEGFA, TGFBR1, CLIC4, IGF2, GNA13, FLT1, PTP4A1, IGF1R	12	148	193	14116	5.93	5.51e-06
RNA splicing: The process of removing sections of the primary RNA transcript to remove sequences not present in the mature form of the RNA and joining the remaining sections to form the mature form of the RNA.	DHX9, RNPC3, SF3B1, PPP4R2, LUC7L3, RBM39, HNRNPH1, SRSF2IP, HNRNPU, RBM5, SRRM2, FUS, ZNF638, SRSF11, PPIG, PCBP2, SYNCRIP	17	148	284	14116	5.71	4.33e-08
RNA splicing, via transesterification reactions: Splicing of RNA via a series of two transesterification reactions.	DHX9, HNRNPU, RBM5, SF3B1, FUS, HNRNPH1, SRSF11, PCBP2, SRSF2IP	9	148	153	14116	5.61	0.000198
nuclear mRNA splicing, via spliceosome: The joining together of exons from one or more primary transcripts of nuclear messenger RNA (mRNA) and the excision of intron sequences, via a spliceosomal mechanism, so that mRNA consisting only of the joined exons is produced.	DHX9, HNRNPU, RBM5, SF3B1, FUS, HNRNPH1, SRSF11, PCBP2, SRSF2IP	9	148	153	14116	5.61	0.000198
RNA splicing, via transesterification reactions with bulged adenosine as nucleophile: Splicing of RNA via a series of two transesterification reactions with a bulged adenosine residue from the intron branch point as the initiating nucleophile. When the initial RNA for the splicing reaction is a single molecule (cis splicing), the excised intron is released in a lariat structure.	DHX9, HNRNPU, RBM5, SF3B1, FUS, HNRNPH1, SRSF11, PCBP2, SRSF2IP	9	148	153	14116	5.61	0.000198
regulation of locomotion: Any process that modulates the frequency, rate or extent of locomotion of a cell or organism.	THBS1, ADAM9, PIK3R1, IL6ST, VEGFA, CLIC4, IGF2, GNA13, FLT1, PTP4A1, IGF1R	11	148	192	14116	5.46	3.25e-05
positive regulation of cellular component organization: Any process that activates or increases the frequency, rate or extent of a process involved in the formation, arrangement of constituent parts, or disassembly of cell structures, including the plasma membrane and any external encapsulating structures such as the cell wall and cell envelope.	TNKS2, IGF2, ADAM9, PIK3R1, TGFBR1, MIB1, EIF5AL1, PLA2G4A, CDC42P2, PTX3	10	148	181	14116	5.27	0.000116
tube morphogenesis: The process in which the anatomical structures of a tube are generated and organized. Epithelial and endothelial tubes transport gases, liquids and cells from one site to another and form the basic structure of many organs and tissues, with tube shape and organization varying from the single-celled excretory organ in Caenorhabditis elegans to the branching trees of the mammali…	FLT1, VEGFA, ZEB2, BMP7, HECTD1, GNA13, MIB1	7	148	127	14116	5.26	0.00212
mRNA processing: Any process involved in the conversion of a primary mRNA transcript into one or more mature mRNA(s) prior to translation into polypeptide.	DHX9, RNPC3, SF3B1, PPP4R2, EIF2C2, LUC7L3, RBM39, HNRNPH1, SRSF2IP, ADARB1, HNRNPU, RBM5, SRRM2, FUS, SRSF11, PCBP2, SYNCRIP	17	148	321	14116	5.05	2.33e-07
mRNA metabolic process: The chemical reactions and pathways involving mRNA, messenger RNA, which is responsible for carrying the coded genetic 'message', transcribed from DNA, to sites of protein assembly at the ribosomes.	DHX9, RNPC3, SF3B1, VEGFA, EIF2C2, PAN3, LUC7L3, HNRNPH1, SRSF2IP, HNRNPU, SRRM2, RBM5, FUS, SYNCRIP, PPP4R2, RBM39, ADARB1, SRSF11, PCBP2	19	148	370	14116	4.9	5.61e-08
anti-apoptosis: A process which directly inhibits any of the steps required for cell death by apoptosis.	THBS1, TGFBR1, MCL1, TMX1, VEGFA, HIPK3, ANXA1, IGF1R, SKP2, DAPK1	10	148	206	14116	4.63	0.000306
posttranscriptional regulation of gene expression: Any process that modulates the frequency, rate or extent of gene expression after the production of an RNA transcript.	DHX9, THBS1, VEGFA, IGF2BP3, EIF4A2, EIF2C2, HNRNPU, UBE2B, EIF5AL1, SYNCRIP	10	148	211	14116	4.52	0.000365
regulation of cellular component organization: Any process that modulates the frequency, rate or extent of a process involved in the formation, arrangement of constituent parts, or disassembly of cell structures, including the plasma membrane and any external encapsulating structures such as the cell wall and cell envelope.	TNKS2, TPR, ADAM9, PIK3R1, VEGFA, IGF2, THBS1, MYH10, SPTBN1, EZR, TGFBR1, FN1, GNA13, PLA2G4A, FERMT2, PTX3, CDC42P2, CAPZA2, MIB1, EIF5AL1	20	148	458	14116	4.16	2.83e-07
blood vessel morphogenesis: The process in which the anatomical structures of blood vessels are generated and organized. The blood vessel is the vasculature carrying blood.	EPAS1, THBS1, TGFBR1, VEGFA, GNA13, FLT1, RHOB, GJC1, NRP2	9	148	211	14116	4.07	0.00165
positive regulation of transferase activity: Any process that activates or increases the frequency, rate or extent of transferase activity, the catalysis of the transfer of a group, e.g. a methyl group, glycosyl group, acyl group, phosphorus-containing, or other groups, from a donor compound to an acceptor.	THBS1, ADAM9, TGFBR1, ZEB2, CCND2, IGF2, PIK3CB, CDC42P2, FLT1, SERINC5	10	148	240	14116	3.97	0.00092
regulation of anatomical structure morphogenesis: Any process that modulates the frequency, rate or extent of anatomical structure morphogenesis.	THBS1, ADAM9, EZR, VEGFA, FN1, GNA13, MYH10, FERMT2, RHOB	9	148	219	14116	3.92	0.00208
enzyme linked receptor protein signaling pathway: Any series of molecular signals initiated by the binding of an extracellular ligand to a receptor on the surface of the target cell, where the receptor possesses catalytic activity or is closely associated with an enzyme such as a protein kinase.	CREB1, PIK3R1, ADAM9, IL6ST, VEGFA, BMP7, TGFBR1, GREM2, IGF2, SMAD5, FLT1, SPTBN1, TXNIP, IGF1R	14	148	342	14116	3.9	5.93e-05
tube development: The process whose specific outcome is the progression of a tube over time, from its initial formation to a mature structure. Epithelial and endothelial tubes transport gases, liquids and cells from one site to another and form the basic structure of many organs and tissues including lung and trachea, kidney, the mammary gland, the vascular system and the gastrointestinal and uri…	FLT1, EPAS1, VEGFA, ZEB2, BMP7, HECTD1, TGFBR1, GNA13, MIB1	9	148	220	14116	3.9	0.00214
blood vessel development: The process whose specific outcome is the progression of a blood vessel over time, from its formation to the mature structure. The blood vessel is the vasculature carrying blood.	EPAS1, THBS1, TGFBR1, VEGFA, GNA13, FLT1, RHOB, GJC1, MIB1, NRP2	10	148	245	14116	3.89	0.00106
positive regulation of transport: Any process that activates or increases the frequency, rate or extent of the directed movement of substances (such as macromolecules, small molecules, ions) into, out of or within a cell, or between cells, by means of some agent such as a transporter or pore.	CREB1, IGF2, ADAM9, PIK3R1, TGFBR1, MIB1, RAB8B, PLA2G4A, PTX3	9	148	223	14116	3.85	0.00233
RNA processing: Any process involved in the conversion of one or more primary RNA transcripts into one or more mature RNA molecules.	DHX9, RNPC3, SF3B1, DDX17, EIF2C2, LUC7L3, HNRNPH1, SRSF2IP, HNRNPU, SRRM2, RBM5, FUS, ZNF638, PPIG, SYNCRIP, RBMS1, PPP4R2, RBM39, ADARB1, CCDC76, SRSF11, PCBP2	22	148	547	14116	3.84	2.31e-07
vasculature development: The process whose specific outcome is the progression of the vasculature over time, from its formation to the mature structure. The vasculature is an interconnected tubular multi-tissue structure that contains fluid that is actively transported around the organism.	EPAS1, THBS1, TGFBR1, VEGFA, GNA13, FLT1, RHOB, GJC1, MIB1, NRP2	10	148	251	14116	3.8	0.00126
epithelium development: The process whose specific outcome is the progression of an epithelium over time, from its formation to the mature structure. An epithelium is a tissue that covers the internal or external surfaces of an anatomical structure.	EZR, ADAM9, BMP7, ZEB2, VEGFA, ANXA1, HECTD1, TXNIP, MIB1	9	148	227	14116	3.78	0.0026
positive regulation of kinase activity: Any process that activates or increases the frequency, rate or extent of kinase activity, the catalysis of the transfer of a phosphate group, usually from ATP, to a substrate molecule.	FLT1, IGF2, THBS1, ADAM9, ZEB2, TGFBR1, CCND2, PIK3CB, CDC42P2	9	148	231	14116	3.72	0.0029
pattern specification process: Any developmental process that results in the creation of defined areas or spaces within an organism to which cells respond and eventually are instructed to differentiate.	TGFBR1, BMP7, SF3B1, ZEB2, VEGFA, GNA13, SMAD5, FLT1, MIB1, RAB23	10	148	267	14116	3.57	0.00193
anatomical structure formation involved in morphogenesis: The developmental process pertaining to the initial formation of an anatomical structure from unspecified parts. This process begins with the specific processes that contribute to the appearance of the discrete structure and ends when the structural rudiment is recognizable. An anatomical structure is any biological entity that occupies sp…	EPAS1, THBS1, VEGFA, ZEB2, BMP7, GNA13, MYH10, FLT1, RHOB, HECTD1, UBE2B, MIB1, NRP2	13	148	352	14116	3.52	0.000314
response to hormone stimulus: A change in state or activity of a cell or an organism (in terms of movement, secretion, enzyme production, gene expression, etc.) as a result of a hormone stimulus.	THBS1, PIK3R1, ADAM9, TGFBR1, BMP7, CCND2, IGF2, TIMP3, PLA2G4A, TXNIP, IGF1R, UBE2B, MAT2A	13	148	367	14116	3.38	0.000458
regulation of cellular protein metabolic process: Any process that modulates the frequency, rate or extent of the chemical reactions and pathways involving a protein, occurring at the level of an individual cell.	THBS1, ADAM9, IL6ST, BMP7, ZEB2, TGFBR1, CCND2, IGF2, HIPK3, IGF2BP3, EIF4A2, EIF2C2, TIMP3, EIF5AL1, HSP90AB1, RAB23	16	148	474	14116	3.22	0.000126
RNA metabolic process: The cellular chemical reactions and pathways involving RNA, ribonucleic acid, one of the two main type of nucleic acid, consisting of a long, unbranched macromolecule formed from ribonucleotides joined in 3',5'-phosphodiester linkage.	CREB1, TPR, DHX9, RNPC3, VEGFA, SF3B1, DDX17, EIF2C2, PAN3, LUC7L3, SUPT16HP, HNRNPH1, SRSF2IP, HNRNPU, RBM5, SRRM2, FUS, ZNF638, PPIG, SYNCRIP, EPAS1, RBMS1, PPP4R2, RBM39, HIF3A, ADARB1, NFAT5, CCDC76, SRSF11, PCBP2, ELL2	31	148	938	14116	3.15	2.69e-08
regulation of localization: Any process that modulates the frequency, rate or extent of any process in which a cell, a substance, or a cellular entity is transported to, or maintained in, a specific location.	CREB1, ADAM9, PIK3R1, VEGFA, CLIC4, IGF2, THBS1, RAB8B, PTP4A1, IGF1R, IL6ST, TGFBR1, GNA13, PLA2G4A, PTX3, FLT1, UHMK1, RAB3B, MIB1, ARFIP1	20	148	610	14116	3.13	1.88e-05
response to endogenous stimulus: A change in state or activity of a cell or an organism (in terms of movement, secretion, enzyme production, gene expression, etc.) as a result of a stimulus arising within the organism.	THBS1, PIK3R1, ADAM9, TGFBR1, BMP7, CCND2, IGF2, TIMP3, PLA2G4A, TXNIP, IGF1R, UBE2B, MAT2A	13	148	405	14116	3.06	0.00108
cell motion: The directed, self-propelled movement of a cellular component without the involvement of an external agent such as a transporter or a pore.	THBS1, ACTR2, BMP7, TGFBR1, ARHGEF7, ZEB2, FN1, ANXA1, GNA13, CALD1, MYH10, FLT1, CAPZA2, NFASC, NRP2	15	148	475	14116	3.01	0.00044
regulation of protein metabolic process: Any process that modulates the frequency, rate or extent of the chemical reactions and pathways involving a protein.	THBS1, IL6ST, ADAM9, BMP7, ZEB2, TGFBR1, CCND2, IGF2, HIPK3, IGF2BP3, EIF4A2, EIF2C2, TIMP3, UBE2B, EIF5AL1, HSP90AB1, RAB23	17	148	546	14116	2.97	0.000181
positive regulation of cellular biosynthetic process: Any process that activates or increases the frequency, rate or extent of the chemical reactions and pathways resulting in the formation of substances, carried out by individual cells.	TNKS2, CREB1, TMX1, BMP7, VEGFA, IGF2, ZBTB38, THBS1, ESRRG, USP16, NCOA3, AFF1, IGF1R, EPAS1, TGFBR1, SMAD5, PLA2G4A, PTX3, NFAT5, HSP90AB1, EIF5AL1	21	148	685	14116	2.92	2.82e-05
response to organic substance: A change in state or activity of a cell or an organism (in terms of movement, secretion, enzyme production, gene expression, etc.) as a result of an organic substance stimulus.	CREB1, ADAM9, PIK3R1, BMP7, CCND2, IGF2, PMAIP1, EIF2C2, THBS1, OSMR, DNAJC3, IGF1R, UBE2B, MAT2A, TXNIP, IL6ST, TGFBR1, MCL1, TIMP3, PLA2G4A, HSP90AB1, TFRC	22	148	721	14116	2.91	1.81e-05
positive regulation of apoptosis: Any process that activates or increases the frequency, rate or extent of cell death by apoptosis.	ARHGEF7, TGFBR1, BMP7, IFI16, PMAIP1, TIMP3, PLA2G4A, RBM5, BCLAF1, TXNIP, EIF5AL1, SKP2, DAPK1	13	148	430	14116	2.88	0.0018
positive regulation of biosynthetic process: Any process that activates or increases the frequency, rate or extent of the chemical reactions and pathways resulting in the formation of substances.	TNKS2, CREB1, TMX1, BMP7, VEGFA, IGF2, ZBTB38, THBS1, ESRRG, USP16, NCOA3, AFF1, IGF1R, EPAS1, TGFBR1, SMAD5, PLA2G4A, PTX3, NFAT5, HSP90AB1, EIF5AL1	21	148	695	14116	2.88	3.47e-05
positive regulation of programmed cell death: Any process that activates or increases the frequency, rate or extent of programmed cell death, cell death resulting from activation of endogenous cellular processes.	ARHGEF7, TGFBR1, BMP7, IFI16, PMAIP1, TIMP3, PLA2G4A, RBM5, BCLAF1, TXNIP, EIF5AL1, SKP2, DAPK1	13	148	433	14116	2.86	0.00191
regulation of transport: Any process that modulates the frequency, rate or extent of the directed movement of substances (such as macromolecules, small molecules, ions) into, out of or within a cell, or between cells, by means of some agent such as a transporter or pore.	CREB1, THBS1, PIK3R1, ADAM9, TGFBR1, IGF2, RAB8B, PLA2G4A, PTX3, UHMK1, RAB3B, ARFIP1, MIB1	13	148	435	14116	2.85	0.00198
positive regulation of cell death: Any process that increases the rate or frequency of cell death. Cell death is the specific activation or halting of processes within a cell so that its vital functions markedly cease, rather than simply deteriorating gradually over time, which culminates in cell death.	ARHGEF7, TGFBR1, BMP7, IFI16, PMAIP1, TIMP3, PLA2G4A, RBM5, BCLAF1, TXNIP, EIF5AL1, SKP2, DAPK1	13	148	435	14116	2.85	0.00198
regulation of apoptosis: Any process that modulates the occurrence or rate of cell death by apoptosis.	CREB1, ADAM9, VEGFA, TMX1, ARHGEF7, BMP7, IFI16, PMAIP1, IGF2, THBS1, RBM5, IGF1R, SKP2, TXNIP, TGFBR1, MCL1, HIPK3, ANXA1, TIMP3, PLA2G4A, BCLAF1, EIF5AL1, DAPK1	23	148	804	14116	2.73	2.93e-05
regulation of programmed cell death: Any process that modulates the frequency, rate or extent of programmed cell death, cell death resulting from activation of endogenous cellular processes.	CREB1, ADAM9, VEGFA, TMX1, ARHGEF7, BMP7, IFI16, PMAIP1, IGF2, THBS1, RBM5, IGF1R, SKP2, TXNIP, TGFBR1, MCL1, HIPK3, ANXA1, TIMP3, PLA2G4A, BCLAF1, EIF5AL1, DAPK1	23	148	812	14116	2.7	3.4e-05
regulation of cell death: Any process that modulates the rate or frequency of cell death. Cell death is the specific activation or halting of processes within a cell so that its vital functions markedly cease, rather than simply deteriorating gradually over time, which culminates in cell death.	CREB1, ADAM9, VEGFA, TMX1, ARHGEF7, BMP7, IFI16, PMAIP1, IGF2, THBS1, RBM5, IGF1R, SKP2, TXNIP, TGFBR1, MCL1, HIPK3, ANXA1, TIMP3, PLA2G4A, BCLAF1, EIF5AL1, DAPK1	23	148	815	14116	2.69	3.6e-05
positive regulation of nitrogen compound metabolic process: Any process that activates or increases the frequency, rate or extent of the chemical reactions and pathways involving nitrogen or nitrogenous compounds.	TNKS2, CREB1, BMP7, TMX1, VEGFA, IGF2, ZBTB38, ESRRG, NCOA3, USP16, AFF1, IGF1R, EPAS1, TGFBR1, SMAD5, PTX3, NFAT5, HSP90AB1	18	148	644	14116	2.67	0.000386
positive regulation of macromolecule biosynthetic process: Any process that increases the rate, frequency or extent of the chemical reactions and pathways resulting in the formation of a macromolecule, any molecule of high relative molecular mass, the structure of which essentially comprises the multiple repetition of units derived, actually or conceptually, from molecules of low relative molecul…	TNKS2, CREB1, BMP7, TMX1, VEGFA, IGF2, ZBTB38, THBS1, ESRRG, NCOA3, USP16, AFF1, IGF1R, EPAS1, TGFBR1, SMAD5, NFAT5, EIF5AL1	18	148	654	14116	2.63	0.00046
positive regulation of cellular metabolic process: Any process that activates or increases the frequency, rate or extent of the chemical reactions and pathways by which individual cells transform chemical substances.	TNKS2, CREB1, ADAM9, VEGFA, TMX1, BMP7, CCND2, IGF2, ZBTB38, THBS1, ESRRG, USP16, NCOA3, AFF1, IGF1R, EPAS1, IL6ST, TGFBR1, SMAD5, PLA2G4A, PTX3, NFAT5, HSP90AB1, EIF5AL1	24	148	880	14116	2.6	3.88e-05
positive regulation of metabolic process: Any process that activates or increases the frequency, rate or extent of the chemical reactions and pathways within a cell or an organism.	CREB1, TNKS2, ADAM9, VEGFA, TMX1, BMP7, CCND2, IGF2, ZBTB38, THBS1, ESRRG, USP16, NCOA3, AFF1, IGF1R, EPAS1, IL6ST, TGFBR1, SMAD5, PLA2G4A, CDC42P2, PTX3, NFAT5, HSP90AB1, EIF5AL1	25	148	921	14116	2.59	2.7e-05
response to chemical stimulus: A change in state or activity of a cell or an organism (in terms of movement, secretion, enzyme production, gene expression, etc.) as a result of a chemical stimulus.	CREB1, TOP1, ADAM9, GPX3, PIK3R1, VEGFA, BMP7, CCND2, IGF2, PMAIP1, PIK3CB, EIF2C2, THBS1, SLC7A8, OSMR, DNAJC3, IGF1R, UBE2B, NRP2, MAT2A, TXNIP, EPAS1, IL6ST, TGFBR1, MCL1, TIMP3, PLOD2, PLA2G4A, HIF3A, SNX27, FLT1, HSP90AB1, TFRC	33	148	1281	14116	2.46	2.33e-06
positive regulation of nucleobase, nucleoside, nucleotide and nucleic acid metabolic process: Any cellular process that activates or increases the frequency, rate or extent of the chemical reactions and pathways involving nucleobases, nucleosides, nucleotides and nucleic acids.	TNKS2, EPAS1, CREB1, VEGFA, TMX1, TGFBR1, BMP7, IGF2, ZBTB38, ESRRG, SMAD5, USP16, NCOA3, NFAT5, AFF1, IGF1R	16	148	624	14116	2.45	0.00217
regulation of developmental process: Any process that modulates the frequency, rate or extent of development, the biological process whose specific outcome is the progression of a multicellular organism over time from an initial condition (e.g. a zygote, or a young adult) to a later condition (e.g. a multicellular animal or an aged adult).	ADAM9, BMP7, VEGFA, CCND2, IGF2, THBS1, MYH10, IL6ST, EZR, TGFBR1, FN1, GNA13, SMAD5, PLA2G4A, FERMT2, RHOB, MIB1	17	148	674	14116	2.41	0.00176
positive regulation of macromolecule metabolic process: Any process that increases the frequency, rate or extent of the chemical reactions and pathways involving macromolecules, any molecule of high relative molecular mass, the structure of which essentially comprises the multiple repetition of units derived, actually or conceptually, from molecules of low relative molecular mass.	TNKS2, CREB1, ADAM9, TMX1, BMP7, VEGFA, CCND2, IGF2, ZBTB38, THBS1, ESRRG, USP16, NCOA3, AFF1, IGF1R, EPAS1, IL6ST, TGFBR1, SMAD5, NFAT5, EIF5AL1	21	148	857	14116	2.34	0.000573
phosphorylation: The process of introducing a phosphate group into a molecule, usually with the formation of a phosphoric ester, a phosphoric anhydride or a phosphoric amide.	CREB1, TOP1, THBS1, PIK3R1, ADAM9, BMP7, PKN2, TGFBR1, HIPK3, PIK3CB, PAN3, TAOK1, FLT1, PIP5K1A, SPTBN1, UHMK1, IGF1R, DAPK1, CSNK1A1	19	148	800	14116	2.27	0.00165
post-translational protein modification: The covalent alteration of one or more amino acids occurring in a protein after the protein has been completely translated and released from the ribosome.	CREB1, TNKS2, ADAM9, BMP7, PKN2, PIK3CB, PAN3, THBS1, USP16, TAOK1, HECTD1, SPTBN1, PTP4A1, IGF1R, UBE2B, LMO7, CSNK1A1, NID1, TGFBR1, HIPK3, FN1, ANXA1, FLT1, UHMK1, RAB3B, MIB1, DAPK1	27	148	1182	14116	2.18	0.000203
positive regulation of cellular process: Any process that activates or increases the frequency, rate or extent of a cellular process, any of those that are carried out at the cellular level, but are not necessarily restricted to a single cell. For example, cell communication occurs among more than one cell, but occurs at the cellular level.	CREB1, PIK3R1, ADAM9, ZEB2, CCND2, IGF2, ZBTB38, RAB8B, NCOA3, SKP2, TXNIP, IL6ST, TIMP3, THBS1, PLA2G4A, PTX3, AFF1, FLT1, DAPK1, TNKS2, TMX1, ARHGEF7, BMP7, VEGFA, IFI16, PMAIP1, ESRRG, USP16, OSMR, RBM5, PTP4A1, IGF1R, EPAS1, TGFBR1, NID1, SMAD5, CDC42P2, NFAT5, BCLAF1, MIB1, HSP90AB1, EIF5AL1	42	148	1847	14116	2.17	1.33e-06
protein modification process: The covalent alteration of one or more amino acids occurring in proteins, peptides and nascent polypeptides (co-translational, post-translational modifications). Includes the modification of charged tRNAs that are destined to occur in a protein (pre-translation modification).	CREB1, TNKS2, ADAM9, PKN2, BMP7, B3GNT5, PIK3CB, PAN3, THBS1, USP16, TAOK1, RIMKLB, HECTD1, SPTBN1, PTP4A1, IGF1R, UBA6, UBE2B, LMO7, CSNK1A1, NID1, TGFBR1, PPP4R2, HIPK3, FN1, ANXA1, PLOD2, FLT1, UHMK1, RAB3B, MIB1, EIF5AL1, DAPK1	33	148	1453	14116	2.17	3.13e-05
anatomical structure morphogenesis: The process in which anatomical structures are generated and organized. Morphogenesis pertains to the creation of form.	CREB1, SLC40A1, VEGFA, BMP7, ZEB2, IGF2, THBS1, MYH10, GJC1, HECTD1, IGF1R, UBE2B, NRP2, RAB23, EPAS1, EZR, TGFBR1, FN1, IGF2BP3, GNA13, TIMP3, SMAD5, CDC42P2, FLT1, RHOB, NFASC, MIB1	27	148	1197	14116	2.15	0.000248
biopolymer modification: The covalent alteration of one or more monomeric units in a polypeptide, polynucleotide, polysaccharide, or other biological macromolecule, resulting in a change in its properties.	CREB1, TNKS2, ADAM9, PKN2, BMP7, B3GNT5, PIK3CB, PAN3, THBS1, USP16, TAOK1, RIMKLB, HECTD1, SPTBN1, PTP4A1, IGF1R, UBA6, UBE2B, LMO7, CSNK1A1, NID1, TGFBR1, PPP4R2, HIPK3, FN1, ANXA1, PLOD2, ADARB1, FLT1, UHMK1, RAB3B, MIB1, EIF5AL1, DAPK1	34	148	1526	14116	2.13	3.3e-05
positive regulation of biological process: Any process that activates or increases the frequency, rate or extent of a biological process. Biological processes are regulated by many means; examples include the control of gene expression, protein modification or interaction with a protein or substrate molecule.	CREB1, PIK3R1, ADAM9, ZEB2, CCND2, IGF2, ZBTB38, RAB8B, NCOA3, SKP2, TXNIP, IL6ST, TIMP3, THBS1, PLA2G4A, PTX3, AFF1, FLT1, DAPK1, TNKS2, TMX1, ARHGEF7, BMP7, VEGFA, IFI16, PMAIP1, ESRRG, USP16, OSMR, RBM5, PTP4A1, IGF1R, EPAS1, TGFBR1, NID1, SMAD5, CDC42P2, NFAT5, RHOB, BCLAF1, MIB1, HSP90AB1, EIF5AL1	43	148	2033	14116	2.02	6.13e-06
cell differentiation: The process in which relatively unspecialized cells, e.g. embryonic or regenerative cells, acquire specialized structural and/or functional features that characterize the cells, tissues, or organs of the mature organism or some other relatively stable phase of the organism's life history. Differentiation includes the processes involved in commitment of a cell to a specific f…	CREB1, PAPPA2, ADAM9, PIK3R1, VEGFA, BMP7, ARHGEF7, ZEB2, CCND2, IFI16, IGF2, CLIC4, MSI2, MYH10, PEG10, GJC1, IGF1R, UBE2B, NRP2, TXNIP, EPAS1, EZR, TGFBR1, MCL1, FN1, GNA13, ANXA1, RUNX1T1, SMAD5, CDC42P2, FLT1, RHOB, NFASC, MIB1	34	148	1637	14116	1.98	0.000131
cellular developmental process: A biological process whose specific outcome is the progression of a cell over time from an initial condition to a later condition.	CREB1, PAPPA2, ADAM9, PIK3R1, VEGFA, BMP7, ARHGEF7, ZEB2, CCND2, IFI16, IGF2, CLIC4, MSI2, MYH10, PEG10, GJC1, IGF1R, UBE2B, NRP2, TXNIP, EPAS1, EZR, TGFBR1, MCL1, FN1, GNA13, ANXA1, RUNX1T1, SMAD5, CDC42P2, FLT1, RHOB, NFASC, MIB1	34	148	1706	14116	1.9	0.000285
response to stress: A change in state or activity of a cell or an organism (in terms of movement, secretion, enzyme production, gene expression, etc.) as a result of a disturbance in organismal or cellular homeostasis, usually, but not necessarily, exogenous (e.g. temperature, humidity, ionizing radiation).	DHX9, ADAM9, GPX3, VEGFA, TMX1, IFI16, IGF2, PIK3CB, THBS1, LUC7L3, SUPT16HP, MYH10, DNAJC3, UBE2B, IL1RL1, TXNIP, EPAS1, TGFBR1, SMC3, FN1, ANXA1, GNA13, TIMP3, NFKBIZ, PLOD2, PLA2G4A, HIF3A, PTX3, FLT1, TFPI, HSP90AB1, TFRC	32	148	1685	14116	1.81	0.00106
cellular protein metabolic process: The chemical reactions and pathways involving a specific protein, rather than of proteins in general, occurring at the level of an individual cell. Includes protein modification.	CREB1, TPR, ADAM9, PIK3CB, EIF4A2, B3GNT5, RIMKLB, HECTD1, SPTBN1, NKTR, UBE2B, PPIG, SKP2, CSNK1A1, PPP4R2, ANXA1, DNAJB14, HIPK3, THBS1, FLT1, UHMK1, DAPK1, TNKS2, BMP7, PKN2, EIF2C2, PAN3, USP16, TAOK1, PTP4A1, IGF1R, UBA6, LMO7, COPA, EIF3C, TGFBR1, NID1, FN1, IGF2BP3, PLOD2, RAB3B, MIB1, EIF5AL1, HSP90AB1	44	148	2355	14116	1.78	9.73e-05
negative regulation of cellular process: Any process that stops, prevents, or reduces the frequency, rate or extent of a cellular process, any of those that are carried out at the cellular level, but are not necessarily restricted to a single cell. For example, cell communication occurs among more than one cell, but occurs at the cellular level.	TPR, CBX5, PIK3R1, VEGFA, BMP7, TMX1, ZEB2, IGF2, CLIC4, EIF2C2, THBS1, PEG10, RBM5, SPTBN1, IGF1R, SKP2, RAB23, IL1RL1, IL6ST, TGFBR1, MCL1, HIPK3, IGF2BP3, ANXA1, TIMP3, RHOB, CAPZA2, BCLAF1, MIB1, HSP90AB1, DAPK1	31	148	1660	14116	1.78	0.00172
developmental process: A biological process whose specific outcome is the progression of an integrated living unit: an anatomical structure (which may be a subcellular structure, cell, tissue, or organ), or organism over time from an initial condition to a later condition.	SLC40A1, CREB1, TOP1, PIK3R1, ADAM9, ZEB2, SF3B1, CCND2, IGF2, B3GNT5, PIK3CB, MSI2, PAPPA2, SERINC5, GJC1, HECTD1, UBE2B, NRP2, TXNIP, EZR, MCL1, ANXA1, TIMP3, THBS1, PLA2G4A, FLT1, NFASC, TFRC, ARHGEF7, BMP7, VEGFA, IFI16, FBN1, CLIC4, MYH10, PEG10, PTP4A1, IGF1R, RAB23, EPAS1, NID1, TGFBR1, IGF2BP3, FN1, GNA13, SLC26A2, RUNX1T1, TAGLN, SMAD5, CDC42P2, RHOB, MIB1	52	148	3148	14116	1.58	0.000379
cellular macromolecule metabolic process: The chemical reactions and pathways involving macromolecules, any molecule of high relative molecular mass, the structure of which essentially comprises the multiple repetition of units derived, actually or conceptually, from molecules of low relative molecular mass, as carried out by individual cells.	ADAM9, SF3B1, B3GNT5, PIK3CB, SUPT16HP, NCOA3, ZNF292, SRRM2, HECTD1, NKTR, SPTBN1, ZNF638, UBE2B, FUS, PPIG, SKP2, SYNCRIP, PPP4R2, SMC3, RIMKLB, DNAJB14, THBS1, MGA, CCDC76, TXNIP, DAPK1, TPR, VEGFA, IFI16, EIF2C2, PAN3, HNRNPH1, USP16, TAOK1, PTP4A1, UBA6, LMO7, RBMS1, COPA, NID1, EIF3C, HIPK3, FN1, IGF2BP3, DHX9, RBM39, PLOD2, SMAD5, ADARB1, NFAT5, IL6ST, RAB3B, EIF5AL1, UHMK1, ELL2, CREB1, T…	86	148	5214	14116	1.57	1.9e-07
protein metabolic process: The chemical reactions and pathways involving a specific protein, rather than of proteins in general. Includes protein modification.	CREB1, TPR, ADAM9, B3GNT5, PIK3CB, EIF4A2, PAPPA2, RIMKLB, HECTD1, NKTR, SPTBN1, UBE2B, PPIG, SKP2, CSNK1A1, PPP4R2, ANXA1, DNAJB14, HIPK3, THBS1, FLT1, UHMK1, DAPK1, TNKS2, BMP7, PKN2, EIF2C2, PAN3, USP16, PEG10, TAOK1, PTP4A1, IGF1R, UBA6, LMO7, COPA, EIF3C, TGFBR1, NID1, FN1, IGF2BP3, PLOD2, RAB3B, MIB1, EIF5AL1, HSP90AB1	46	148	2812	14116	1.56	0.00129
gene expression: The process in which a gene's sequence is converted into a mature gene product or products (proteins or RNA). This includes the production of an RNA transcript as well as any processing to produce a mature RNA product or an mRNA (for protein-coding genes) and the translation of that mRNA into protein. Some protein processing events may be included when they are required to form a…	DHX9, CREB1, TPR, RNPC3, SF3B1, ZEB2, DDX17, EIF4A2, ZBTB38, LUC7L3, SUPT16HP, NCOA3, HNRNPU, ZNF292, SRRM2, ZNF638, FUS, PPIG, SYNCRIP, TXNIP, PPP4R2, NFKBIZ, CNOT2, HIPK3, MGA, CCDC76, SRSF11, PCBP2, IFI16, EIF2C2, ESRRG, HNRNPH1, USP16, SRSF2IP, RBM5, EPAS1, RBMS1, EIF3C, IGF2BP3, RUNX1T1, RBM39, SMAD5, ADARB1, HIF3A, NFAT5, BCLAF1, EIF5AL1, ELL2	48	148	2999	14116	1.53	0.00152
nucleobase, nucleoside, nucleotide and nucleic acid metabolic process: Any cellular metabolic process involving nucleobases, nucleosides, nucleotides and nucleic acids.	DHX9, CREB1, TOP1, TPR, RNPC3, SF3B1, ZEB2, DDX17, IGF2, ZBTB38, LUC7L3, SUPT16HP, NCOA3, ZNF292, HNRNPU, SRRM2, ZNF638, UBE2B, FUS, PPIG, MAT2A, SYNCRIP, TXNIP, SMC3, PPP4R2, NFKBIZ, HIPK3, CNOT2, MGA, CCDC76, SRSF11, PCBP2, TMX1, VEGFA, IFI16, EIF2C2, PAN3, ESRRG, HNRNPH1, USP16, SRSF2IP, RBM5, EPAS1, RBMS1, ATP13A3, RUNX1T1, RBM39, SMAD5, HIF3A, ADARB1, NFAT5, BCLAF1, ELL2	53	148	3409	14116	1.48	0.00141
macromolecule metabolic process: The chemical reactions and pathways involving macromolecules, any molecule of high relative molecular mass, the structure of which essentially comprises the multiple repetition of units derived, actually or conceptually, from molecules of low relative molecular mass.	ADAM9, SF3B1, B3GNT5, PIK3CB, SUPT16HP, NCOA3, PAPPA2, ZNF292, SRRM2, HECTD1, NKTR, SPTBN1, ZNF638, UBE2B, FUS, PPIG, SKP2, SYNCRIP, SMC3, PPP4R2, RIMKLB, DNAJB14, THBS1, MGA, CCDC76, TXNIP, DAPK1, TPR, VEGFA, IFI16, EIF2C2, PAN3, HNRNPH1, USP16, TAOK1, PEG10, PTP4A1, UBA6, LMO7, RBMS1, COPA, NID1, EIF3C, HIPK3, FN1, IGF2BP3, DHX9, RBM39, PLOD2, SMAD5, ADARB1, NFAT5, IL6ST, RAB3B, EIF5AL1, UHMK1,…	88	148	5710	14116	1.47	3.17e-06
cellular nitrogen compound metabolic process: The chemical reactions and pathways involving various organic and inorganic nitrogenous compounds, as carried out by individual cells.	DHX9, CREB1, TOP1, TPR, RNPC3, SF3B1, ZEB2, DDX17, IGF2, ZBTB38, ETNK1, LUC7L3, SUPT16HP, NCOA3, ZNF292, HNRNPU, SRRM2, ZNF638, UBE2B, FUS, PPIG, MAT2A, SYNCRIP, TXNIP, SMC3, PPP4R2, NFKBIZ, HIPK3, CNOT2, PLA2G4A, MGA, CCDC76, SRSF11, PCBP2, TMX1, VEGFA, IFI16, EIF2C2, PAN3, ESRRG, SLC7A8, HNRNPH1, USP16, SRSF2IP, RBM5, EPAS1, RBMS1, ATP13A3, RUNX1T1, RBM39, SMAD5, HIF3A, ADARB1, NFAT5, BCLAF1, E…	56	148	3670	14116	1.46	0.00146
cellular metabolic process: The chemical reactions and pathways by which individual cells transform chemical substances.	ADAM9, PIK3R1, SF3B1, PIK3CB, B3GNT5, SUPT16HP, NCOA3, ZNF292, SRRM2, SERINC5, HECTD1, SPTBN1, NKTR, ZNF638, UBE2B, FUS, PPIG, MAT2A, SKP2, SYNCRIP, SMC3, PPP4R2, RIMKLB, DNAJB14, THBS1, MGA, CCDC76, TXNIP, DAPK1, TPR, VEGFA, IFI16, EIF2C2, PAN3, SLC7A8, USP16, HNRNPH1, TAOK1, PTP4A1, UBA6, LMO7, COPA, RBMS1, EIF3C, NID1, FN1, HIPK3, IGF2BP3, DHX9, RBM39, PLOD2, SMAD5, ADARB1, NFAT5, IGF2, IL6ST,…	101	148	6636	14116	1.45	1.89e-07
nitrogen compound metabolic process: The chemical reactions and pathways involving organic or inorganic compounds that contain nitrogen, including (but not limited to) nitrogen fixation, nitrification, denitrification, assimilatory/dissimilatory nitrate reduction and the interconversion of nitrogenous organic matter and ammonium.	DHX9, CREB1, TOP1, TPR, RNPC3, SF3B1, ZEB2, DDX17, IGF2, ZBTB38, ETNK1, LUC7L3, SUPT16HP, NCOA3, ZNF292, HNRNPU, SRRM2, ZNF638, UBE2B, FUS, PPIG, MAT2A, SYNCRIP, TXNIP, SMC3, PPP4R2, NFKBIZ, HIPK3, CNOT2, PLA2G4A, MGA, CCDC76, SRSF11, PCBP2, TMX1, VEGFA, IFI16, EIF2C2, PAN3, ESRRG, SLC7A8, HNRNPH1, USP16, SRSF2IP, RBM5, EPAS1, RBMS1, ATP13A3, RUNX1T1, RBM39, SMAD5, ADARB1, HIF3A, NFAT5, BCLAF1, S…	57	148	3778	14116	1.44	0.00168
primary metabolic process: The chemical reactions and pathways involving those compounds which are formed as a part of the normal anabolic and catabolic processes. These processes take place in most, if not all, cells of the organism.	ADAM9, PIK3R1, SF3B1, PIK3CB, B3GNT5, SUPT16HP, NCOA3, PAPPA2, ZNF292, SRRM2, HECTD1, SERINC5, SPTBN1, NKTR, ZNF638, UBE2B, FUS, PPIG, MAT2A, SKP2, SYNCRIP, SMC3, PPP4R2, RIMKLB, DNAJB14, THBS1, MGA, CCDC76, TXNIP, DAPK1, TPR, VEGFA, IFI16, EIF2C2, PAN3, SLC7A8, USP16, HNRNPH1, PEG10, TAOK1, PTP4A1, UBA6, LMO7, COPA, RBMS1, EIF3C, NID1, FN1, HIPK3, IGF2BP3, DHX9, RBM39, PLOD2, SMAD5, ADARB1, NFAT…	103	148	6923	14116	1.42	4.12e-07
metabolic process: The chemical reactions and pathways, including anabolism and catabolism, by which living organisms transform chemical substances. Metabolic processes typically transform small molecules, but also include macromolecular processes such as DNA repair and replication, and protein synthesis and degradation.	ADAM9, PIK3R1, SF3B1, PIK3CB, B3GNT5, SUPT16HP, NCOA3, PAPPA2, ZNF292, SRRM2, HECTD1, SERINC5, SPTBN1, NKTR, ZNF638, UBE2B, FUS, PPIG, MAT2A, SKP2, SYNCRIP, SMC3, PPP4R2, RIMKLB, DNAJB14, THBS1, MGA, CCDC76, TXNIP, DAPK1, TPR, VEGFA, IFI16, EIF2C2, PAN3, SLC7A8, USP16, HNRNPH1, PEG10, TAOK1, PTP4A1, UBA6, LMO7, COPA, RBMS1, EIF3C, NID1, FN1, HIPK3, IGF2BP3, DHX9, RBM39, PLOD2, SMAD5, ADARB1, NFAT…	104	148	7647	14116	1.3	5.5e-05
biological regulation: Any process that modulates the frequency, rate or extent of any biological process, quality or function.	SLC40A1, CBX5, ADAM9, PIK3R1, CCND2, PIK3CB, SUPT16HP, NCOA3, PAPPA2, RABGAP1L, ZNF292, SERINC5, SPTBN1, UBE2B, CALD1, SKP2, SYNCRIP, MCL1, SMC3, EZR, THBS1, AFF1, IL1RL1, MGA, TXNIP, DAPK1, TFRC, TPR, ARHGEF7, VEGFA, IFI16, CLIC4, EIF2C2, SLC7A8, USP16, MYH10, PEG10, OSMR, PTP4A1, COPA, NID1, FN1, HIPK3, IGF2BP3, GNA13, DHX9, RBM39, SMAD5, NFAT5, RHOB, IGF2, IL6ST, RAB3B, EIF5AL1, UHMK1, ELL2, C…	97	148	7484	14116	1.24	0.00162
cellular process: Any process that is carried out at the cellular level, but not necessarily restricted to a single cell. For example, cell communication occurs among more than one cell, but occurs at the cellular level.	SLC40A1, CBX5, ADAM9, PIK3R1, SF3B1, CCND2, PIK3CB, B3GNT5, MSI2, SUPT16HP, NCOA3, PAPPA2, ZNF292, SRRM2, HECTD1, SERINC5, GJC1, SPTBN1, NKTR, ZNF638, UBE2B, NRP2, CALD1, FUS, PPIG, SKP2, MAT2A, SYNCRIP, MCL1, SMC3, EZR, PPP4R2, RIMKLB, TMED2, DNAJB14, THBS1, MGA, CCDC76, TXNIP, DAPK1, TFRC, TPR, DYNC1H1, VEGFA, ARHGEF7, IFI16, CLIC4, EIF2C2, PAN3, SLC7A8, USP16, HNRNPH1, MYH10, PEG10, TAOK1, USO…	134	148	10541	14116	1.21	1.04e-06
Category: MOLECULAR FUNCTION
GO term: GO term definition	Genes	Number of genes involved with this GO term and up-regulated	Total number of genes up-regulated	Number of genes involved with this GO term and on microarray	Total number of genes on microarray	Fold of enrichment	P
Category: MOLECULAR FUNCTION
RNA binding: Interacting selectively and non-covalently with an RNA molecule or a portion thereof.	DHX9, RNPC3, MBNL2, DDX17, EIF2C2, EIF4A2, MSI2, LUC7L3, HNRNPH1, HNRNPU, RBM5, SRRM2, FUS, ZNF638, MATR3, SYNCRIP, RBMS1, IGF2BP3, RBM39, ADARB1, UHMK1, EIF5AL1, SRSF11, PCBP2	24	157	718	15143	3.22	1.23e-06
nucleotide binding: Interacting selectively and non-covalently with a nucleotide, any compound consisting of a nucleoside that is esterified with (ortho)phosphate or an oligophosphate at any hydroxyl group on the ribose or deoxyribose.	DHX9, TOP1, RNPC3, TPR, DDX17, PIK3CB, EIF4A2, ETNK1, MSI2, RAB8B, AASDH, HNRNPU, RIMKLB, UBE2B, FUS, MAT2A, SYNCRIP, CSNK1A1, DHX36, ACTR2, SMC3, HIPK3, FLT1, UHMK1, SRSF11, ACTG2, DAPK1, DYNC1H1, PKN2, PAN3, HNRNPH1, MYH10, TAOK1, RBM5, IGF1R, UBA6, MATR3, RAB23, RBMS1, TGFBR1, IGF2BP3, GNA13, ATP13A3, RBM39, CDC42P2, RHOB, PIP5K1A, RAB3B, HSP90AB1	49	157	2245	15143	2.11	2.98e-07
ATP binding: Interacting selectively and non-covalently with ATP, adenosine 5'-triphosphate, a universally important coenzyme and enzyme regulator.	TPR, DHX9, TOP1, DYNC1H1, PKN2, DDX17, EIF4A2, PIK3CB, PAN3, ETNK1, AASDH, MYH10, TAOK1, HNRNPU, RIMKLB, IGF1R, UBA6, UBE2B, MAT2A, CSNK1A1, DHX36, TGFBR1, ACTR2, SMC3, HIPK3, ATP13A3, FLT1, PIP5K1A, UHMK1, HSP90AB1, ACTG2, DAPK1	32	157	1477	15143	2.09	9.26e-05
adenyl ribonucleotide binding: Interacting selectively and non-covalently with an adenyl ribonucleotide, any compound consisting of adenosine esterified with (ortho)phosphate or an oligophosphate at any hydroxyl group on the ribose moiety.	TPR, DHX9, TOP1, DYNC1H1, PKN2, DDX17, EIF4A2, PIK3CB, PAN3, ETNK1, AASDH, MYH10, TAOK1, HNRNPU, RIMKLB, IGF1R, UBA6, UBE2B, MAT2A, CSNK1A1, DHX36, TGFBR1, ACTR2, SMC3, HIPK3, ATP13A3, FLT1, PIP5K1A, UHMK1, HSP90AB1, ACTG2, DAPK1	32	157	1497	15143	2.06	0.000119
purine ribonucleotide binding: Interacting selectively and non-covalently with a purine ribonucleotide, any compound consisting of a purine ribonucleoside that is esterified with (ortho)phosphate or an oligophosphate at any hydroxyl group on the ribose moiety.	TPR, DHX9, TOP1, DYNC1H1, PKN2, DDX17, EIF4A2, PIK3CB, PAN3, ETNK1, RAB8B, AASDH, MYH10, TAOK1, HNRNPU, RIMKLB, IGF1R, UBA6, UBE2B, RAB23, MAT2A, CSNK1A1, DHX36, TGFBR1, ACTR2, SMC3, HIPK3, GNA13, ATP13A3, CDC42P2, FLT1, RHOB, PIP5K1A, UHMK1, RAB3B, HSP90AB1, ACTG2, DAPK1	38	157	1836	15143	2	3.97e-05
ribonucleotide binding: Interacting selectively and non-covalently with a ribonucleotide, any compound consisting of a ribonucleoside that is esterified with (ortho)phosphate or an oligophosphate at any hydroxyl group on the ribose moiety.	TPR, DHX9, TOP1, DYNC1H1, PKN2, DDX17, EIF4A2, PIK3CB, PAN3, ETNK1, RAB8B, AASDH, MYH10, TAOK1, HNRNPU, RIMKLB, IGF1R, UBA6, UBE2B, RAB23, MAT2A, CSNK1A1, DHX36, TGFBR1, ACTR2, SMC3, HIPK3, GNA13, ATP13A3, CDC42P2, FLT1, RHOB, PIP5K1A, UHMK1, RAB3B, HSP90AB1, ACTG2, DAPK1	38	157	1836	15143	2	3.97e-05
purine nucleoside binding: Interacting selectively and non-covalently with a purine nucleoside, a compound consisting of a purine base linked either to ribose or deoxyribose.	TPR, DHX9, TOP1, DYNC1H1, PKN2, DDX17, EIF4A2, PIK3CB, PAN3, ETNK1, AASDH, MYH10, TAOK1, HNRNPU, RIMKLB, IGF1R, UBA6, UBE2B, MAT2A, CSNK1A1, DHX36, TGFBR1, ACTR2, SMC3, HIPK3, ATP13A3, FLT1, RHOB, PIP5K1A, UHMK1, HSP90AB1, ACTG2, DAPK1	33	157	1601	15143	1.99	0.000174
nucleoside binding: Interacting selectively and non-covalently with a nucleoside, a compound consisting of a purine or pyrimidine nitrogenous base linked either to ribose or deoxyribose.	TPR, DHX9, TOP1, DYNC1H1, PKN2, DDX17, EIF4A2, PIK3CB, PAN3, ETNK1, AASDH, MYH10, TAOK1, HNRNPU, RIMKLB, IGF1R, UBA6, UBE2B, MAT2A, CSNK1A1, DHX36, TGFBR1, ACTR2, SMC3, HIPK3, ATP13A3, FLT1, RHOB, PIP5K1A, UHMK1, HSP90AB1, ACTG2, DAPK1	33	157	1612	15143	1.97	0.000198
adenyl nucleotide binding: Interacting selectively and non-covalently with adenyl nucleotides, any compound consisting of adenosine esterified with (ortho)phosphate.	TPR, DHX9, TOP1, DYNC1H1, PKN2, DDX17, EIF4A2, PIK3CB, PAN3, ETNK1, AASDH, MYH10, TAOK1, HNRNPU, RIMKLB, IGF1R, UBA6, UBE2B, MAT2A, CSNK1A1, DHX36, TGFBR1, ACTR2, SMC3, HIPK3, ATP13A3, FLT1, PIP5K1A, UHMK1, HSP90AB1, ACTG2, DAPK1	32	157	1577	15143	1.96	0.000302
purine nucleotide binding: Interacting selectively and non-covalently with purine nucleotides, any compound consisting of a purine nucleoside esterified with (ortho)phosphate.	TPR, DHX9, TOP1, DYNC1H1, PKN2, DDX17, EIF4A2, PIK3CB, PAN3, ETNK1, RAB8B, AASDH, MYH10, TAOK1, HNRNPU, RIMKLB, IGF1R, UBA6, UBE2B, RAB23, MAT2A, CSNK1A1, DHX36, TGFBR1, ACTR2, SMC3, HIPK3, GNA13, ATP13A3, CDC42P2, FLT1, RHOB, PIP5K1A, UHMK1, RAB3B, HSP90AB1, ACTG2, DAPK1	38	157	1918	15143	1.91	0.000101
protein binding: Interacting selectively and non-covalently with any protein or protein complex (a complex of two or more proteins that may include other nonprotein molecules).	CBX5, ADAM9, PIK3R1, SF3B1, CCND2, PIK3CB, SYNPO2, NCOA3, SRRM2, GJC1, SPTBN1, UBE2B, CALD1, FUS, NRP2, MAT2A, SKP2, SYNCRIP, MCL1, SMC3, EZR, PPP4R2, TMED2, DNAJB14, THBS1, ZC3H11A, IL1RL1, TXNIP, SORBS2, DAPK1, DNAJC3, TPR, DYNC1H1, ARHGEF7, VEGFA, IFI16, PHACTR2, FBN1, CLIC4, EIF2C2, SLC7A8, USP16, HNRNPH1, MYH10, PEG10, TAOK1, USO1, OSMR, MATR3, LMO7, COPA, RBMS1, EIF3C, NID1, GREM2, FN1, IGF…	112	157	8154	15143	1.32	6.6e-06
binding: The selective, non-covalent, often stoichiometric, interaction of a molecule with one or more specific sites on another molecule.	SLC40A1, CBX5, PIK3R1, ADAM9, SF3B1, CCND2, PIK3CB, MSI2, SYNPO2, NCOA3, PAPPA2, ZNF292, SRRM2, HECTD1, GJC1, SPTBN1, NKTR, ZNF638, UBE2B, NRP2, FUS, CALD1, PPIG, MAT2A, SKP2, SYNCRIP, MCL1, SMC3, EZR, PPP4R2, RIMKLB, TMED2, DNAJB14, THBS1, AFF1, ZC3H11A, IL1RL1, MGA, CCDC76, TXNIP, SORBS2, DAPK1, DNAJC3, TPR, DYNC1H1, VEGFA, ARHGEF7, IFI16, PHACTR2, CLIC4, FBN1, EIF2C2, PAN3, SLC7A8, USP16, HNRN…	144	157	12531	15143	1.11	0.00105
Category: CELLULAR COMPARTMENT
actin cytoskeleton: The part of the cytoskeleton (the internal framework of a cell) composed of actin and associated proteins. Includes actin cytoskeleton-associated complexes.	MYOZ2, PALLD, EZR, ACTR2, CLIC4, CALD1, SYNPO2, MYH10, FERMT2, CAPZA2, SPTBN1, IQGAP1, SORBS2, ACTG2, DAPK1	15	160	269	15908	5.54	5.26e-07
spliceosome: Any of a series of ribonucleoprotein complexes that contain RNA and small nuclear ribonucleoproteins (snRNPs), and are formed sequentially during the splicing of a messenger RNA primary transcript to excise an intron.	HNRNPU, RBM5, SRRM2, RNPC3, SF3B1, HNRNPH1, SYNCRIP	7	160	132	15908	5.27	0.00211
vesicle: Any small, fluid-filled, spherical organelle enclosed by membrane or protein.	SLC40A1, THBS1, COPA, VEGFA, BMP7, FN1, CLIC4, GNA13, TMED2, RAB8B, PLA2G4A, RAB3B, MIB1, HSP90AB1, LAMP1, TFRC	16	160	670	15908	2.37	0.00296
nucleoplasm: That part of the nuclear content other than the chromosomes or the nucleolus.	CREB1, EPAS1, TPR, CBX5, TOP1, SF3B1, MCL1, IFI16, LUC7L3, SUPT16HP, RBM39, HNRNPH1, SMAD5, ADARB1, SRRM2, ZNF638, PPIG, SYNCRIP, ELL2	19	160	882	15908	2.14	0.00313
cytoskeleton: Any of the various filamentous elements that form the internal framework of cells, and typically remain after treatment of the cells with mild detergent to remove membrane constituents and soluble components of the cytoplasm. The term embraces intermediate filaments, microfilaments, microtubules, the microtrabecular lattice, and other structures characterized by a polymeric filament…	MYOZ2, DHX9, TNKS2, PALLD, DYNC1H1, CLIC4, CALD1, HNRNPH1, SYNPO2, SYNE2, MYH10, SPTBN1, PTP4A1, IL1RL1, EZR, ACTR2, SMC3, PPP4R2, ANXA1, RBM39, FERMT2, CAPZA2, IQGAP1, SDCCAG8, SORBS2, ACTG2, DAPK1	27	160	1381	15908	1.94	0.00122
nuclear lumen: The volume enclosed by the nuclear inner membrane.	CREB1, TPR, DHX9, TOP1, CBX5, SF3B1, IFI16, LUC7L3, SUPT16HP, HNRNPH1, RBM5, SRRM2, SPTBN1, FUS, ZNF638, MATR3, PPIG, SYNCRIP, EPAS1, MCL1, SMC3, RBM39, SMAD5, ADARB1, IQGAP1, SRSF11, ELL2	27	160	1450	15908	1.85	0.00242
membrane-enclosed lumen: The enclosed volume within a sealed membrane or between two sealed membranes. Encompasses the volume enclosed by the membranes of a particular organelle, e.g. endoplasmic reticulum lumen, or the space between the two lipid bilayers of a double membrane surrounding an organelle, e.g. nuclear envelope lumen.	CREB1, DHX9, TPR, CBX5, TOP1, VEGFA, SF3B1, IFI16, IGF2, THBS1, LUC7L3, SUPT16HP, HNRNPH1, RBM5, SRRM2, SPTBN1, FUS, ZNF638, HSD3B1, MATR3, PPIG, SYNCRIP, TXNIP, EPAS1, MCL1, SMC3, FN1, RBM39, SMAD5, ADARB1, IQGAP1, SRSF11, ELL2	33	160	1856	15908	1.77	0.00138
nuclear part: Any constituent part of the nucleus, a membrane-bounded organelle of eukaryotic cells in which chromosomes are housed and replicated.	CREB1, TPR, DHX9, TNKS2, CBX5, TOP1, RNPC3, SF3B1, IFI16, LUC7L3, SUPT16HP, HNRNPH1, SYNE2, HNRNPU, RBM5, SRRM2, SPTBN1, FUS, ZNF638, MATR3, PPIG, SYNCRIP, EPAS1, MCL1, SMC3, RBM39, SMAD5, ADARB1, IQGAP1, EIF5AL1, SRSF11, ELL2	32	160	1822	15908	1.75	0.00205
cytoplasm: All of the contents of a cell excluding the plasma membrane and nucleus, but including other subcellular structures.	SLC40A1, CBX5, ADAM9, PIK3R1, B3GNT5, PIK3CB, MSI2, SYNPO2, NCOA3, SERINC5, SPTBN1, ZNF638, UBE2B, CALD1, SYNCRIP, MCL1, SMC3, EZR, PPP4R2, TMED2, THBS1, IL1RL1, TXNIP, SORBS2, DAPK1, TFRC, DNAJC3, TPR, DYNC1H1, ARHGEF7, VEGFA, IFI16, CLIC4, NBPF10, EIF2C2, PAN3, SLC7A8, HNRNPH1, USP16, MYH10, PEG10, TAOK1, USO1, PTP4A1, UBA6, LMO7, COPA, EIF3C, FN1, HIPK3, IGF2BP3, GNA13, DHX36, DHX9, PLOD2, SMA…	108	160	7319	15908	1.47	4.35e-08
nucleus: A membrane-bounded organelle of eukaryotic cells in which chromosomes are housed and replicated. In most cells, the nucleus contains all of the cell's chromosomes except the organellar chromosomes, and is the site of RNA synthesis and processing. In some species, or in specialized cell types, RNA metabolism or DNA replication may be absent.	DHX9, CREB1, CBX5, TOP1, TPR, MBNL2, RNPC3, SF3B1, ZEB2, CCND2, DDX17, ZBTB38, LUC7L3, SUPT16HP, SYNPO2, NCOA3, SYNE2, ZNF292, HNRNPU, SRRM2, SPTBN1, ZNF638, UBE2B, FUS, PPIG, SYNCRIP, TXNIP, DHX36, MCL1, SMC3, ANXA1, NFKBIZ, HIPK3, CNOT2, PLA2G4A, AFF1, MGA, WDFY1, UHMK1, IQGAP1, SORBS2, SRSF11, PCBP2, TNKS2, PALLD, TMX1, PKN2, IFI16, NUCKS1, CLIC4, EIF2C2, ESRRG, HNRNPH1, USP16, SRSF2IP, PEG10,…	73	160	5077	15908	1.43	0.000271
intracellular organelle part: A constituent part of an intracellular organelle, an organized structure of distinctive morphology and function, occurring within the cell. Includes constituent parts of the nucleus, mitochondria, plastids, vacuoles, vesicles, ribosomes and the cytoskeleton but excludes the plasma membrane.	DHX9, CREB1, CBX5, TOP1, TPR, RNPC3, SF3B1, IGF2, LUC7L3, SUPT16HP, SYNE2, HNRNPU, SRRM2, SPTBN1, ZNF638, HSD3B1, UBE2B, FUS, CALD1, PPIG, SYNCRIP, TXNIP, EZR, ACTR2, MCL1, SMC3, PPP4R2, TMED2, THBS1, IL1RL1, IQGAP1, SRSF11, TNKS2, PALLD, DYNC1H1, TMX1, VEGFA, IFI16, HNRNPH1, MYH10, USO1, RBM5, PTP4A1, MATR3, EPAS1, COPA, FN1, RBM39, SMAD5, FERMT2, ADARB1, RHOB, CAPZA2, PIP5K1A, SDCCAG8, ARFIP1, …	59	160	4225	15908	1.39	0.00367
organelle: Organized structure of distinctive morphology and function. Includes the nucleus, mitochondria, plastids, vacuoles, vesicles, ribosomes and the cytoskeleton, and prokaryotic structures such as anammoxosomes and pirellulosomes. Excludes the plasma membrane.	SLC40A1, CBX5, SF3B1, CCND2, B3GNT5, SUPT16HP, SYNPO2, NCOA3, ZNF292, SRRM2, SERINC5, SPTBN1, ZNF638, UBE2B, CALD1, FUS, PPIG, SYNCRIP, MCL1, SMC3, EZR, PPP4R2, TMED2, THBS1, AFF1, IL1RL1, MGA, TXNIP, SORBS2, DAPK1, TFRC, DNAJC3, TPR, DYNC1H1, VEGFA, IFI16, CLIC4, EIF2C2, USP16, HNRNPH1, MYH10, PEG10, TAOK1, USO1, PTP4A1, MATR3, LMO7, COPA, RBMS1, FN1, HIPK3, IGF2BP3, GNA13, DHX36, DHX9, RBM39, P…	115	160	8989	15908	1.27	5.21e-05
intracellular organelle: Organized structure of distinctive morphology and function, occurring within the cell. Includes the nucleus, mitochondria, plastids, vacuoles, vesicles, ribosomes and the cytoskeleton. Excludes the plasma membrane.	SLC40A1, CBX5, SF3B1, CCND2, B3GNT5, SUPT16HP, SYNPO2, NCOA3, ZNF292, SRRM2, SERINC5, SPTBN1, ZNF638, UBE2B, CALD1, FUS, PPIG, SYNCRIP, MCL1, SMC3, EZR, PPP4R2, TMED2, THBS1, AFF1, IL1RL1, MGA, TXNIP, SORBS2, DAPK1, TFRC, DNAJC3, TPR, DYNC1H1, VEGFA, IFI16, CLIC4, EIF2C2, USP16, HNRNPH1, MYH10, PEG10, TAOK1, USO1, PTP4A1, MATR3, LMO7, COPA, RBMS1, FN1, HIPK3, IGF2BP3, GNA13, DHX36, DHX9, RBM39, P…	114	160	8977	15908	1.26	9.56e-05
intracellular part: Any constituent part of the living contents of a cell; the matter contained within (but not including) the plasma membrane, usually taken to exclude large vacuoles and masses of secretory or ingested material. In eukaryotes it includes the nucleus and cytoplasm.	SLC40A1, CBX5, ADAM9, PIK3R1, SF3B1, CCND2, PIK3CB, B3GNT5, MSI2, SUPT16HP, SYNPO2, NCOA3, ZNF292, SRRM2, SERINC5, SPTBN1, ZNF638, UBE2B, CALD1, FUS, PPIG, SYNCRIP, MCL1, SMC3, EZR, PPP4R2, TMED2, THBS1, AFF1, IL1RL1, MGA, TXNIP, SORBS2, DAPK1, TFRC, DNAJC3, TPR, DYNC1H1, VEGFA, ARHGEF7, IFI16, CLIC4, NBPF10, EIF2C2, PAN3, SLC7A8, USP16, HNRNPH1, MYH10, PEG10, TAOK1, USO1, PTP4A1, UBA6, MATR3, LM…	134	160	10624	15908	1.25	1.23e-06
intracellular membrane-bounded organelle: Organized structure of distinctive morphology and function, bounded by a single or double lipid bilayer membrane and occurring within the cell. Includes the nucleus, mitochondria, plastids, vacuoles, and vesicles. Excludes the plasma membrane.	SLC40A1, CBX5, SF3B1, CCND2, B3GNT5, SUPT16HP, SYNPO2, NCOA3, ZNF292, SRRM2, SERINC5, SPTBN1, ZNF638, UBE2B, FUS, PPIG, SYNCRIP, MCL1, SMC3, TMED2, THBS1, AFF1, MGA, TXNIP, SORBS2, TFRC, DNAJC3, TPR, DYNC1H1, VEGFA, IFI16, CLIC4, EIF2C2, HNRNPH1, USP16, PEG10, TAOK1, USO1, PTP4A1, MATR3, LMO7, COPA, RBMS1, FN1, HIPK3, IGF2BP3, GNA13, DHX36, DHX9, RBM39, PLOD2, SMAD5, ADARB1, SEC14L1, NFAT5, RHOB,…	100	160	7982	15908	1.25	0.00136
membrane-bounded organelle: Organized structure of distinctive morphology and function, bounded by a single or double lipid bilayer membrane. Includes the nucleus, mitochondria, plastids, vacuoles, and vesicles. Excludes the plasma membrane.	SLC40A1, CBX5, SF3B1, CCND2, B3GNT5, SUPT16HP, SYNPO2, NCOA3, ZNF292, SRRM2, SERINC5, SPTBN1, ZNF638, UBE2B, FUS, PPIG, SYNCRIP, MCL1, SMC3, TMED2, THBS1, AFF1, MGA, TXNIP, SORBS2, TFRC, DNAJC3, TPR, DYNC1H1, VEGFA, IFI16, CLIC4, EIF2C2, HNRNPH1, USP16, PEG10, TAOK1, USO1, PTP4A1, MATR3, LMO7, COPA, RBMS1, FN1, HIPK3, IGF2BP3, GNA13, DHX36, DHX9, RBM39, PLOD2, SMAD5, ADARB1, SEC14L1, NFAT5, RHOB,…	100	160	7989	15908	1.24	0.00141
intracellular: The living contents of a cell; the matter contained within (but not including) the plasma membrane, usually taken to exclude large vacuoles and masses of secretory or ingested material. In eukaryotes it includes the nucleus and cytoplasm.	SLC40A1, CBX5, ADAM9, PIK3R1, SF3B1, CCND2, PIK3CB, B3GNT5, MSI2, SUPT16HP, SYNPO2, NCOA3, PAPPA2, RABGAP1L, ZNF292, SRRM2, HECTD1, SERINC5, SPTBN1, ZNF638, UBE2B, CALD1, FUS, PPIG, SYNCRIP, MCL1, SMC3, EZR, PPP4R2, TMED2, THBS1, AFF1, IL1RL1, MGA, TXNIP, SORBS2, DAPK1, TFRC, DNAJC3, TPR, DYNC1H1, VEGFA, ARHGEF7, IFI16, CLIC4, NBPF10, EIF2C2, PAN3, SLC7A8, USP16, HNRNPH1, MYH10, PEG10, TAOK1, USO…	137	160	10995	15908	1.24	1.24e-06
a The 240 probe signals, or “genes”, which were up-regulated in the preterm placentas, were mapped to 148,157 and 160 GO terms in the biological process, molecular function, and cellular compartment, respectively.
b All probe signals, or “genes”, which were interrogated by the microarray, were mapped to 14116, 15143 and 15908 GO terms in the biological process, molecular function, and cellular compartment, respectively.
