# Supplementary material for: Systematic Identification of Spontaneous Preterm Birth-Associated RNA Transcripts in Maternal Plasma
Source: PLoS One. 2012 Apr 5;7(4):e34328. doi: 10.1371/journal.pone.0034328 (PMC3320630; doi:10.1371/journal.pone.0034328)
Supplement: Table S8 — Gene ontology (GO) terms enriched in the list of genes that were down-regulated in the SPB placentas, compared with the STB placentas. (XLS) [file pone.0034328.s009.xls]

## Sheet: Table S8
GO term: GO term definition	Genes	Number of genes involved with this GO term and up-regulated	Total number of genes up-regulateda	Number of genes involved with this GO term and on micro-array	Total number of genes on micro-arrayb	Fold of enrich-ment	P
Category: BIOLOGICAL PROCESS
cell migration: The orderly movement of a cell from one site to another, often during the development of a multicellular organism or multicellular structure.	VCAM1, PTK2, NRP1, B4GALT1, CXCR4, PLAT, NRCAM, ITGA6, ARID5B	9	110	276	14116	4.18	0.00133
cell motility: Any process involved in the controlled self-propelled movement of a cell that results in translocation of the cell from one place to another.	VCAM1, PTK2, NRP1, B4GALT1, CXCR4, PLAT, NRCAM, ITGA6, ARID5B	9	110	307	14116	3.76	0.0026
localization of cell: Any process in which a cell is transported to, and/or maintained in, a specific location.	VCAM1, PTK2, NRP1, B4GALT1, CXCR4, PLAT, NRCAM, ITGA6, ARID5B	9	110	307	14116	3.76	0.0026
protein amino acid phosphorylation: The process of introducing a phosphate group on to a protein.	PDK4, TTBK2, SIK2, EGFR, SNRK, NEK9, PLK3, BCL2, PTK2, ATM, TRPM6, PRKCE, MKNK1, CXCR4, PDPK1	15	110	667	14116	2.89	0.000606
cell adhesion: The attachment of a cell, either to another cell or to an underlying substrate such as the extracellular matrix, via cell adhesion molecules.	PPFIA1, EGFR, CD47, VCAM1, BCL2, DST, NRP1, B4GALT1, ITGA6, NRCAM, HAPLN1, SVEP1, DLG5, CFDP1, PDPK1	15	110	700	14116	2.75	0.00097
biological adhesion: The attachment of a cell or organism to a substrate or other organism.	PPFIA1, EGFR, CD47, VCAM1, BCL2, DST, NRP1, B4GALT1, ITGA6, NRCAM, HAPLN1, SVEP1, DLG5, CFDP1, PDPK1	15	110	701	14116	2.75	0.000983
nervous system development: The process whose specific outcome is the progression of nervous tissue over time, from its formation to its mature state.	CRIM1, EGFR, BCL2, ATXN3, DST, MECOM, PTK2, NRP1, ATM, SIAH1, NRCAM, CUX1, GUSBP1, TGIF1, CXCR4, CSGALNACT1, RUFY3, INHBA, RORA	19	110	1088	14116	2.24	0.00162
protein modification process: The covalent alteration of one or more amino acids occurring in proteins, peptides and nascent polypeptides (co-translational, post-translational modifications). Includes the modification of charged tRNAs that are destined to occur in a protein (pre-translation modification).	SIK2, TTBK2, PLK3, ATM, TRPM6, DUSP4, PRKCE, UBE2D3, CXCR4, PLAT, NAA50, PDPK1, PDK4, EGFR, NEK9, SNRK, ST3GAL1, GALNT7, BCL2, PTK2, B4GALT1, SIAH1, MKNK1	23	110	1453	14116	2.03	0.00149
biopolymer modification: The covalent alteration of one or more monomeric units in a polypeptide, polynucleotide, polysaccharide, or other biological macromolecule, resulting in a change in its properties.	SIK2, TTBK2, PLK3, ATM, TRPM6, DUSP4, PRKCE, UBE2D3, CXCR4, PLAT, NAA50, PDPK1, PDK4, EGFR, NEK9, SNRK, ST3GAL1, GALNT7, BCL2, PTK2, B4GALT1, SIAH1, MKNK1	23	110	1526	14116	1.93	0.00277
positive regulation of cellular process: Any process that activates or increases the frequency, rate or extent of a cellular process, any of those that are carried out at the cellular level, but are not necessarily restricted to a single cell. For example, cell communication occurs among more than one cell, but occurs at the cellular level.	DAP3, REL, VCAM1, ATM, ITGA6, PRKAG2, HBB, ACTN4, PRKCE, TGIF1, EPAS1, RHOQ, PDPK1, EGFR, ARHGAP8, CD47, BCL2, MECOM, NRP1, B4GALT1, CYTH3, NRCAM, THRAP3, MED6, CUL4A, INHBA, RORA	27	110	1847	14116	1.88	0.0015
regulation of cellular process: Any process that modulates the frequency, rate or extent of a cellular process, any of those that are carried out at the cellular level, but are not necessarily restricted to a single cell. For example, cell communication occurs among more than one cell, but occurs at the cellular level.	DAP3, PPP6R3, BCAR3, REL, VCAM1, DUSP4, MED13L, CUX1, FRZB, TGIF1, CXCR4, RUFY3, PLAT, EPAS1, DLX4, PDPK1, PPFIA1, EGFR, ARHGAP8, CD47, JMJD1C, LRPPRC, KDM2A, DST, NRP1, BCL2, NRCAM, CXCL14, ARF1, CUL4A, RGS5, INHBA, PRKCE, ZCCHC11, ARID5B, CRIM1, SIK2, EIF3B, MYO9A, ATXN3, ATM, PSPC1, ZNF451, ITGA6, PRKAG2, HBB, TNRC6B, ACTN4, ZNF652, ARHGAP42, CFDP1, RHOQ, PDK4, TNFRSF18, MECOM, PTK2, GATAD1, P…	71	110	6819	14116	1.34	0.000567
regulation of biological process: Any process that modulates the frequency, rate or extent of a biological process. Biological processes are regulated by many means; examples include the control of gene expression, protein modification or interaction with a protein or substrate molecule.	DAP3, PPP6R3, BCAR3, REL, VCAM1, DUSP4, MED13L, CUX1, FRZB, UBE2D3, TGIF1, CXCR4, RUFY3, PLAT, EPAS1, DLX4, PDPK1, PPFIA1, EGFR, ARHGAP8, CD47, JMJD1C, LRPPRC, KDM2A, DST, NRP1, BCL2, NRCAM, CXCL14, ARF1, CUL4A, RGS5, INHBA, PRKCE, ZCCHC11, ARID5B, CRIM1, SIK2, EIF3B, MYO9A, ATXN3, ATM, PSPC1, ZNF451, ITGA6, PRKAG2, HBB, TNRC6B, ACTN4, ZNF652, ARHGAP42, CFDP1, RHOQ, PDK4, TNFRSF18, MECOM, PTK2, G…	72	110	7106	14116	1.3	0.00124
Category: MOLECULAR FUNCTION
[Only one GO term, shown in Table 6.]
Category: CELLULAR COMPARTMENT
phosphotransferase activity, alcohol group as acceptor: Catalysis of the transfer of a phosphorus-containing group from one compound (donor) to an alcohol group (acceptor).	PDK4, TTBK2, SIK2, CRIM1, EGFR, SNRK, PLK3, NEK9, PTK2, NRP1, ATM, PRKAG2, TRPM6, PRKCE, MKNK1, PDPK1	16	118	721	15143	2.85	0.000435
kinase activity: Catalysis of the transfer of a phosphate group, usually from ATP, to a substrate molecule.	PDK4, TTBK2, SIK2, CRIM1, EGFR, SNRK, PLK3, NEK9, PTK2, NRP1, ATM, PRKAG2, TRPM6, PRKCE, MKNK1, PDPK1	16	118	834	15143	2.46	0.0019
transferase activity, transferring phosphorus-containing groups: Catalysis of the transfer of a phosphorus-containing group from one compound (donor) to another (acceptor).	PDK4, TTBK2, SIK2, CRIM1, EGFR, SNRK, PLK3, NEK9, PTK2, NRP1, ATM, PRKAG2, TRPM6, PRKCE, MKNK1, ZCCHC11, PDPK1	17	118	964	15143	2.26	0.003
transferase activity: Catalysis of the transfer of a group, e.g. a methyl group, glycosyl group, acyl group, phosphorus-containing, or other groups, from one compound (generally regarded as the donor) to another compound (generally regarded as the acceptor). Transferase is the systematic name for any enzyme of EC class 2.	CRIM1, TTBK2, SIK2, PLK3, NSUN3, ATM, TRPM6, PRKAG2, PRKCE, CSGALNACT1, NAA50, PDPK1, PDK4, EGFR, NEK9, SNRK, ST3GAL1, GALNT7, PTK2, NRP1, B4GALT1, SPTLC3, MKNK1, EXT1, ZCCHC11	25	118	1751	15143	1.83	0.00357
protein binding: Interacting selectively and non-covalently with any protein or protein complex (a complex of two or more proteins that may include other nonprotein molecules).	DAP3, PPP6R3, PLK3, BCAR3, REL, VCAM1, SVEP1, FBXL20, PITPNA, FRZB, UBE2D3, LRRC1, LIMCH1, PHACTR4, TGIF1, CXCR4, EPAS1, DLX4, ERRFI1, PDPK1, PPFIA1, EGFR, SNRK, CD47, JMJD1C, LRPPRC, KDM2A, DST, NRP1, SIAH1, BCL2, SUN1, PHIP, NRCAM, SASH1, CXCL14, KLHL5, ARF1, EXPH5, CUL4A, INHBA, PRKCE, ZCCHC11, TGOLN2, CRIM1, SIK2, EIF3B, MTMR9, MYO9A, ATXN3, ATM, PSPC1, ITGA6, PRKAG2, HBB, ACTN4, ZNF652, ARHG…	84	118	8154	15143	1.32	0.00011
a The 186 probe signals, or “genes”, which were down-regulated in the preterm placentas, were mapped to 110,118 and 117 GO terms in the biological process, molecular function, and cellular compartment, respectively.
b All probe signals, or “genes”, which were interrogated by the microarray, were mapped to 14116, 15143 and 15908 GO terms in the biological process, molecular function, and cellular compartment, respectively.
