# Supplementary material for: Systematic Identification of Spontaneous Preterm Birth-Associated RNA Transcripts in Maternal Plasma
Source: PLoS One. 2012 Apr 5;7(4):e34328. doi: 10.1371/journal.pone.0034328 (PMC3320630; doi:10.1371/journal.pone.0034328)
Supplement: Table S9 — Transcripts that were expressed at higher levels than the PLAC4 mRNA in the SPB placenta. (XLS) [file pone.0034328.s010.xls]

## Sheet: Table S9
Probe Set ID	Gene Symbola	Microarray signalb in the SPB placenta
211739_x_at	CSH1 /// CSH2 /// FCHO2 /// GH1	33504
203807_x_at	CSH1 /// CSH2 /// GH1	33400
208356_x_at	CSH1	32016
207285_x_at	CSHL1	31419
208357_x_at	CSH1	31345
208294_x_at	CSHL1	30945
208295_x_at	CSHL1	30920
208341_x_at	CSH1 /// CSH2 /// GH1	30769
202493_x_at	CSH1 /// CSH2 /// FCHO2 /// GH1	30569
205958_x_at	CSHL1	29218
208293_x_at	CSHL1	27888
208342_x_at	CSH1 /// CSH2 /// GH1	24695
215821_x_at	PSG3	20238
204637_at	CGA	19920
1553567_s_at	LOC100133315	18232
209738_x_at	PSG6	18178
206475_x_at	CSH1	18054
207770_x_at	CSH2	17896
211741_x_at	PSG3	17824
208069_x_at	CSH1 /// CSH2 /// CSHL1 /// GH1 /// GH2	17381
206885_x_at	CSH1 /// CSH2 /// GH1	16931
209594_x_at	PSG9	15576
203399_x_at	PSG3	15136
204830_x_at	PSG5	14633
1553551_s_at	ND2	14486
1553570_x_at	COX2 /// ZFYVE20	14005
208068_x_at	CSH1 /// CSH2 /// CSHL1 /// GH1 /// GH2	13996
211151_x_at	CSH1 /// CSH2 /// GH1	13702
1553538_s_at	COX1	13454
204892_x_at	EEF1A1	13236
1553569_at	COX2 /// ZFYVE20	13196
224941_at	PAPPA	13187
206559_x_at	EEF1A1	12776
209278_s_at	TFPI2	12680
203475_at	CYP19A1	12544
204419_x_at	HBG1 /// HBG2	12309
208106_x_at	PSG6	12136
214414_x_at	HBA1 /// HBA2	11933
208134_x_at	PSG2	11762
224942_at	PAPPA	11427
224940_s_at	PAPPA	11293
212284_x_at	TPT1	11274
211943_x_at	TPT1	11198
213515_x_at	HBG1 /// HBG2	11134
212869_x_at	TPT1	11061
211745_x_at	HBA1 /// HBA2	11024
208191_x_at	PSG4	10880
228128_x_at	PAPPA	10864
208257_x_at	PSG1	10771
216520_s_at	TPT1	10508
204848_x_at	HBG1 /// HBG2	10399
228498_at		9970
211296_x_at	RPS27A /// UBB /// UBC	9936
200878_at	EPAS1	9929
213614_x_at	EEF1A1 /// EEF1AL3	9810
213477_x_at	EEF1A1 /// EEF1AL3	9711
209458_x_at	HBA1 /// HBA2	9457
206886_x_at	CSH1 /// CSH2 /// GH1	9412
202409_at	IGF2	9332
204515_at	HSD3B1	9332
204018_x_at	HBA1 /// HBA2	9264
205602_x_at	PSG7	9014
217414_x_at	HBA1 /// HBA2	8955
205840_x_at	CSH1 /// CSH2 /// GH1	8848
201492_s_at	RPL41	8562
200801_x_at	ACTB	8529
208834_x_at	hCG_16001 /// RPL23A	8229
201429_s_at	RPL37A	7694
208825_x_at	hCG_16001 /// RPL23A	7643
207733_x_at	PSG9	7602
213084_x_at	hCG_16001 /// RPL23A	7600
213583_x_at	EEF1A1 /// EEF1AL3 /// EEF1AL7 /// LOC100130211 /// LOC100132804 /// LOC389223 /// LOC401717 /// LOC645693 /// LOC645715 /// LOC728672	7535
210495_x_at	FN1	7479
224594_x_at	ACTB	7472
212464_s_at	FN1	7368
200031_s_at	RPS11	7328
216442_x_at	FN1	7287
213867_x_at	ACTB	7226
234989_at	TncRNA	7160
202677_at	RASA1	7152
209560_s_at	DLK1	7066
203034_s_at	hCG_21078 /// RPL27A	6919
226131_s_at	RPS16	6918
200741_s_at	RPS27	6764
200926_at	RPS23	6720
205563_at	KISS1	6677
201257_x_at	RPS3A	6668
224646_x_at	H19	6589
200633_at	RPS27A /// UBB /// UBC	6530
200933_x_at	RPS4X	6402
213048_s_at		6389
201550_x_at	ACTG1	6369
212391_x_at	RPS3A	6303
204351_at	S100P	6169
211699_x_at	HBA1 /// HBA2	6157
228838_at		6156
201280_s_at	DAB2	6093
211995_x_at	ACTG1	6092
201891_s_at	B2M	6077
213619_at	HNRNPH1	6064
228222_at		6050
210095_s_at	IGFBP3	6019
208695_s_at	RPL39	6011
215076_s_at	COL3A1	5870
224585_x_at	ACTG1	5815
213332_at	PAPPA2	5769
221798_x_at	RPS2	5741
200099_s_at	LOC439992 /// RPS3A	5731
221577_x_at	GDF15	5704
214003_x_at	RPS20	5518
201012_at	ANXA1	5404
221607_x_at	ACTG1	5380
208691_at	TFRC	5322
202952_s_at	ADAM12	5312
226777_at		5304
200018_at	RPS13	5298
204943_at	ADAM12	5245
207332_s_at	TFRC	5230
203012_x_at	RPL23A	5195
211597_s_at	HOPX	5188
217732_s_at	ITM2B	5068
200061_s_at	RPS24	5066
210646_x_at	RPL13A	5038
200963_x_at	RPL31	4977
36711_at	MAFF	4939
227519_at	PLAC4	4924
201983_s_at	EGFR	4867
200983_x_at	CD59	4856
216231_s_at	B2M	4847
200717_x_at	RPL7	4821
200032_s_at	RPL9	4780
211073_x_at	RPL3	4680
201094_at	RPS29	4640
212788_x_at	FTL	4627
201049_s_at	LOC100130553 /// RPS18	4598
227432_s_at		4531
201217_x_at	RPL3	4484
208755_x_at	H3F3A /// H3F3B /// LOC440926	4466
213828_x_at	H3F3A /// H3F3B /// LOC440926	4445
213348_at	CDKN1C	4419
240705_at	CYP19A1	4398
211720_x_at	RPLP0	4396
208645_s_at	RPS14	4388
201981_at	PAPPA	4379
200974_at	ACTA2	4367
212039_x_at	RPL3	4347
1555653_at	HNRNPA3	4335
200781_s_at	RPS15A	4332
200025_s_at	RPL27	4325
211956_s_at	EIF1	4294
201893_x_at	DCN	4291
213247_at	SVEP1	4290
224566_at	TncRNA	4283
209277_at	TFPI2	4256
201596_x_at	KRT18	4255
213890_x_at	RPS16	4249
213655_at		4215
217740_x_at	RPL7A	4203
211983_x_at	ACTG1	4189
201279_s_at	DAB2	4187
214327_x_at	TPT1	4184
202912_at	ADM	4141
211508_s_at	GH2	4071
200674_s_at	RPL32	4041
208980_s_at	RPS27A /// UBB /// UBC	4037
200673_at	LAPTM4A	4025
211813_x_at	DCN	4014
208724_s_at	RAB1A	4009
201590_x_at	ANXA2	3995
200016_x_at	HNRNPA1	3993
200026_at	RPL34	3959
222982_x_at	SLC38A2	3912
200716_x_at	RPL13A	3900
200763_s_at	RPLP1	3894
203107_x_at	RPS2	3884
213377_x_at	RPS12	3875
212988_x_at	ACTG1	3866
210757_x_at	DAB2	3848
213214_x_at	ACTG1	3836
200718_s_at	SKP1	3833
228496_s_at	CRIM1	3825
202975_s_at	RHOBTB3	3799
208856_x_at	RPLP0	3796
200021_at	CFL1	3786
201033_x_at	RPLP0	3780
216438_s_at	TMSB4X /// TMSL3	3772
225202_at	RHOBTB3	3765
201348_at	GPX3	3752
211980_at	COL4A1	3737
212790_x_at	RPL13A	3718
211600_at	PTPRO	3711
201254_x_at	RPS6	3686
210621_s_at	RASA1	3683
224930_x_at	RPL7A	3661
200004_at	EIF4G2	3661
200630_x_at	SET	3653
1558678_s_at	MALAT1	3649
207243_s_at	CALM1 /// CALM2 /// CALM3	3629
211940_x_at	H3F3A /// H3F3B /// LOC440926	3628
200663_at	CD63	3601
200062_s_at	RPL30	3596
203184_at	FBN2	3584
200665_s_at	SPARC	3583
214328_s_at	HSP90AA1	3563
201665_x_at	RPS17	3543
200077_s_at	OAZ1	3511
211487_x_at	RPS17	3502
231579_s_at	TIMP2	3500
213356_x_at	HNRNPA1 /// HNRPA1L-2 /// HNRPA1P5 /// LOC100128836 /// LOC391670 /// LOC402112 /// LOC440125 /// LOC642817 /// LOC643033 /// LOC644037 /// LOC645001 /// LOC728170 /// LOC728732 /// LOC729366 /// LOC729423 /// LOC730246 /// RP11-78J21.1	3498
213503_x_at	ANXA2	3495
202016_at	MEST	3484
1556499_s_at	COL1A1	3483
200012_x_at	LOC653737 /// LOC729402 /// RPL21	3464
212734_x_at	RPL13	3464
200949_x_at	RPS20	3411
205630_at	CRH	3392
208782_at	FSTL1	3392
212226_s_at	PPAP2B	3379
201286_at	SDC1	3371
200735_x_at	NACA	3363
210427_x_at	ANXA2	3362
201010_s_at	TXNIP	3358
208635_x_at	NACA	3357
211972_x_at	RPLP0	3355
211743_s_at	PRG2	3340
201924_at	AFF1	3285
212077_at	CALD1	3272
236765_at		3272
211945_s_at	ITGB1	3255
211710_x_at	RPL4	3233
200063_s_at	NPM1	3231
220158_at	LGALS14	3221
200092_s_at	RPL37	3220
220924_s_at	SLC38A2	3200
211542_x_at	RPS10	3193
201287_s_at	SDC1	3183
212042_x_at	RPL7	3179
211927_x_at	EEF1G /// TUT1	3178
211970_x_at	ACTG1	3175
200013_at	RPL24	3172
208718_at	DDX17	3168
217733_s_at	TMSB10	3165
201852_x_at	COL3A1	3163
209875_s_at	SPP1	3157
211997_x_at	H3F3A /// H3F3B	3149
218041_x_at	SLC38A2	3149
211964_at	COL4A2	3114
201427_s_at	SEPP1	3109
221474_at	MRLC2	3100
214143_x_at	RPL24 /// SLC36A2	3084
200017_at	RPS27A /// UBB /// UBC	3080
212433_x_at	RPS2	3074
202994_s_at	FBLN1	3073
200003_s_at	RPL28	3073
200614_at	CLTC	3071
200817_x_at	RPS10	3034
205829_at	HSD17B1	3032
201844_s_at	RYBP	3018
201278_at	DAB2	3002
213080_x_at	RPL5	2993
217809_at	BZW2	2967
212661_x_at	PPIA	2942
200984_s_at	CD59	2940
212537_x_at	RPL17	2940
207526_s_at	IL1RL1	2936
200095_x_at	RPS10	2910
219721_at		2895
212270_x_at	RPL17	2882
200059_s_at	RHOA	2867
217982_s_at	MORF4L1	2863
211936_at	HSPA5	2852
235100_at		2845
208679_s_at	ARPC2	2835
200068_s_at	CANX	2828
200958_s_at	SDCBP	2825
209134_s_at	RPS6	2820
221475_s_at	RPL15	2819
201041_s_at	DUSP1	2812
200819_s_at	RPS15	2808
200080_s_at	H3F3A /// H3F3B /// LOC440926	2794
1559400_s_at	PAPPA	2775
229563_s_at	LOC100128936 /// RPL10A	2772
212578_x_at	RPS17	2765
240450_at		2765
200912_s_at	EIF4A2	2757
211765_x_at	PPIA	2730
200038_s_at	RPL17	2726
232541_at		2723
213258_at	TFPI	2715
200909_s_at	RPLP2	2713
208929_x_at	RPL13	2706
221766_s_at	FAM46A	2704
218963_s_at	KRT23	2703
201553_s_at	LAMP1	2700
213801_x_at	LOC388524 /// LOC653162 /// RP11-556K13.1 /// RPSA	2699
211978_x_at	PPIA	2694
202403_s_at	COL1A2	2685
212203_x_at	IFITM3	2671
201846_s_at	RYBP	2660
202976_s_at	RHOBTB3	2655
201293_x_at	PPIA	2653
200967_at	PPIB	2638
200024_at	RPS5	2632
200725_x_at	RPL10	2629
224187_x_at	HSPA8	2613
212143_s_at	IGFBP3	2598
208687_x_at	HSPA8	2595
242277_at		2584
201787_at	FBLN1 /// LOC100133843	2561
202995_s_at	FBLN1	2555
200985_s_at	CD59	2542
210338_s_at	HSPA8	2537
229049_at		2522
213588_x_at	RPL14	2517
212363_x_at	ACTG1	2470
204102_s_at	EEF2	2459
212952_at		2455
228297_at		2451
201667_at	GJA1	2449
209604_s_at	GATA3	2442
213491_x_at	RPN2	2440
200936_at	RPL8	2428
201042_at	TGM2	2426
204653_at	TFAP2A	2418
217719_at	EIF3EIP	2412
215001_s_at	GLUL	2409
212195_at	IL6ST	2402
210664_s_at	TFPI	2400
201141_at	GPNMB	2398
200677_at	PTTG1IP	2391
208904_s_at	RPS28	2386
200809_x_at	RPL12	2386
212530_at	NEK7	2383
223044_at	SLC40A1	2376
200022_at	RPL18	2376
203167_at	TIMP2	2375
213414_s_at	RPS19	2375
213399_x_at	RPN2	2367
200834_s_at	RPS21	2367
200651_at	GNB2L1	2364
200010_at	RPL11	2359
204048_s_at	PHACTR2	2359
200869_at	LOC390354 /// RPL18A	2358
227399_at	VGLL3	2355
210195_s_at	PSG1	2345
226400_at	CDC42	2341
201009_s_at	TXNIP	2327
201150_s_at	TIMP3	2321
201681_s_at	DLG5	2315
213350_at	RPS11	2315
206385_s_at	ANK3	2312
219424_at	EBI3	2304
201154_x_at	RPL4	2285
209122_at	ADFP	2277
200007_at	SRP14	2275
201560_at	CLIC4	2273
224560_at	TIMP2	2267
214091_s_at	GPX3	2258
200091_s_at	RPS25	2256
224999_at		2256
221891_x_at	HSPA8	2246
211750_x_at	TUBA1C	2241
201022_s_at	DSTN	2238
228237_at	PAPPA2	2226
211969_at	HSP90AA1	2226
201426_s_at	VIM	2219
217922_at		2213
200029_at	RPL19	2213
209210_s_at	FERMT2	2212
212933_x_at	RPL13	2191
213941_x_at	RPS7	2187
209242_at	PEG3	2179
231866_at	LNPEP	2171
215963_x_at	LOC642741	2170
208668_x_at	HMGN2	2170
218237_s_at	SLC38A1	2169
200653_s_at	CALM1 /// CALM2 /// CALM3	2164
208405_s_at	CD164	2161
214734_at	EXPH5	2160
226880_at	NUCKS1	2154
211939_x_at	BTF3	2151
213423_x_at	TUSC3	2135
201530_x_at	EIF4A1	2126
1555299_s_at	ERVWE1	2126
202973_x_at	FAM13A1	2113
212094_at	PEG10	2109
201842_s_at	EFEMP1	2102
201944_at	HEXB	2099
204614_at	SERPINB2	2093
208783_s_at	CD46	2088
224559_at	MALAT1	2085
209251_x_at	TUBA1C	2084
214938_x_at	HMGB1	2076
225987_at	STEAP4	2071
208692_at	RPS3	2065
202391_at	BASP1	2062
201669_s_at	MARCKS	2057
200065_s_at	ARF1	2056
232268_at		2048
211458_s_at	GABARAPL1 /// GABARAPL3	2045
212190_at	SERPINE2	2041
213187_x_at	FTL	2040
200088_x_at	RPL12	2038
202948_at	IL1R1	2038
201982_s_at	PAPPA	2030
200599_s_at	HSP90B1	2030
200034_s_at	RPL6	2029
213646_x_at	TUBA1B	2025
200620_at	TMEM59	2023
200773_x_at	PTMA	2020
211378_x_at	PPIA	2019
211072_x_at	TUBA1B	2016
209355_s_at	PPAP2B	2015
211999_at	H3F3A /// H3F3B	2013
200642_at	SOD1	2003
212812_at		1999
201008_s_at	TXNIP	1997
210211_s_at	HSP90AA1	1994
215157_x_at	PABPC1	1992
202029_x_at	RPL38	1988
212501_at	CEBPB	1981
227621_at		1980
203044_at	CHSY1	1971
230360_at	GLDN	1971
202766_s_at	FBN1	1970
203647_s_at	FDX1	1969
227947_at	PHACTR2	1967
212273_x_at	GNAS	1967
205547_s_at	TAGLN	1962
202649_x_at	RPS19	1957
205788_s_at	ZC3H11A	1954
215952_s_at	OAZ1	1949
200082_s_at	LOC644315 /// RPS7	1945
208680_at	PRDX1	1943
202820_at	AHR	1934
211345_x_at	EEF1G /// TUT1	1931
212227_x_at	EIF1	1920
200780_x_at	GNAS	1920
211058_x_at	TUBA1B	1914
224565_at	TncRNA	1909
201406_at	RPL36A	1903
225265_at	RBMS1	1894
208623_s_at	EZR	1894
217731_s_at	ITM2B	1891
200981_x_at	GNAS	1887
200019_s_at	FAU	1882
232748_at	PAPPA	1879
1555950_a_at	CD55	1878
208517_x_at	BTF3	1878
206195_x_at	GH2	1878
202021_x_at	EIF1	1874
214167_s_at	RPLP0 /// RPLP0-like	1872
212581_x_at	GAPDH	1870
225032_at	FNDC3B	1864
212191_x_at	RPL13	1861
212543_at	AIM1	1859
200689_x_at	EEF1G /// TUT1	1858
201097_s_at	ARF4	1851
227140_at		1849
209563_x_at	CALM1 /// CALM2 /// CALM3	1847
214288_s_at	PSMB1	1842
201258_at	RPS16	1835
204818_at	HSD17B2	1832
208689_s_at	RPN2	1831
202698_x_at	COX4I1	1826
224569_s_at	IRF2BP2	1822
201071_x_at	SF3B1	1818
203139_at	DAPK1	1816
200782_at	ANXA5	1813
202304_at	FNDC3A	1811
208805_at	KIAA0391 /// PSMA6	1801
227062_at	TncRNA	1796
203649_s_at	PLA2G2A	1790
226091_s_at	MRFAP1	1783
201841_s_at	HSPB1	1782
211161_s_at	COL3A1	1779
202551_s_at	CRIM1	1775
202310_s_at	COL1A1	1768
209069_s_at	H3F3A /// H3F3B	1764
211787_s_at	EIF4A1	1762
203752_s_at	JUND	1760
201031_s_at	HNRNPH1	1760
239459_s_at	CYP19A1	1759
224348_s_at		1747
213094_at	GPR126	1741
225176_at		1736
208612_at	PDIA3	1736
217398_x_at	GAPDH	1731
204235_s_at	GULP1	1722
201090_x_at	TUBA1B	1719
210561_s_at	WSB1	1719
1553352_x_at	ERVWE1	1717
203502_at	BPGM	1715
206662_at	GLRX	1711
200036_s_at	RPL10A	1704
212082_s_at	MYL6 /// MYL6B	1700
228993_s_at	LOC92482	1700
230854_at	BCAR4	1690
200844_s_at	PRDX6	1690
202404_s_at	COL1A2	1684
240863_at	CYP19A1	1677
204049_s_at	PHACTR2	1676
209583_s_at	CD200	1675
208727_s_at	CDC42	1672
222244_s_at	TUG1	1672
225688_s_at	PHLDB2	1666
225269_s_at	C2orf12	1663
200888_s_at	RPL23	1661
214737_x_at	HNRNPC	1659
208622_s_at	EZR	1658
201172_x_at	ATP6V0E1	1648
213564_x_at	LDHB	1647
210774_s_at	NCOA4	1645
218618_s_at	FNDC3B	1643
201845_s_at	RYBP	1640
213881_x_at	SUMO2	1636
212345_s_at	CREB3L2	1632
226297_at		1628
211185_s_at	SF3B1	1628
211628_x_at	FTHP1	1626
200795_at	SPARCL1	1625
200976_s_at	TAX1BP1	1625
218918_at	MAN1C1	1621
211896_s_at	DCN	1621
200081_s_at	RPS6	1614
200771_at	LAMC1	1614
200968_s_at	PPIB	1610
221700_s_at	UBA52	1609
201754_at	COX6C	1606
1553297_a_at	CSF3R	1605
211548_s_at	HPGD	1600
212130_x_at	EIF1	1596
211968_s_at	HSP90AA1	1596
203914_x_at	HPGD	1593
200033_at	DDX5	1593
200775_s_at	HNRNPK	1590
213453_x_at	GAPDH	1588
221541_at	CRISPLD2	1586
213229_at	DICER1	1578
206059_at	ZNF91	1577
211445_x_at	NACAP1	1575
201616_s_at	CALD1	1573
217047_s_at	FAM13A1	1572
212463_at	CD59	1568
201358_s_at	COPB1	1564
217853_at	TNS3	1560
200715_x_at	RPL13A	1557
213738_s_at	ATP5A1	1557
223551_at	PKIB	1556
201250_s_at	SLC2A1	1556
213969_x_at	RPL29 /// RPL29P4	1551
201315_x_at	IFITM2	1551
234873_x_at	LOC388474 /// LOC401640 /// LOC441034 /// LOC644029 /// LOC728139 /// LOC728179 /// LOC728992 /// RPL7A	1545
201296_s_at	WSB1	1542
210139_s_at	PMP22	1541
235336_at		1541
201744_s_at	LUM	1539
204237_at	GULP1	1533
202263_at	CYB5R1	1532
200748_s_at	FTH1	1532
200710_at	ACADVL	1532
211696_x_at	HBB	1527
204309_at	CYP11A1	1519
224997_x_at	H19	1518
202981_x_at	SIAH1	1517
214257_s_at		1517
200094_s_at	EEF2	1516
223892_s_at	TMBIM4	1515
220960_x_at	RPL22	1514
202333_s_at	UBE2B	1514
200680_x_at	HMGB1	1512
212097_at	CAV1	1511
210196_s_at	PSG1	1507
200779_at	ATF4	1501
210275_s_at	ZFAND5	1497
214363_s_at	MATR3	1496
221476_s_at	RPL15	1496
202244_at	PSMB4	1490
225932_s_at	HNRNPA2B1	1488
200925_at	COX6A1	1487
218546_at	C1orf115	1473
221829_s_at	TNPO1	1471
226206_at	MAFK	1471
226625_at	TGFBR3	1463
202336_s_at	PAM	1463
225363_at	PTEN	1462
203131_at	PDGFRA	1456
200881_s_at	DNAJA1	1454
224558_s_at	MALAT1	1454
201772_at	AZIN1	1447
209868_s_at	RBMS1	1446
211858_x_at	GNAS	1444
203641_s_at	COBLL1	1443
208768_x_at	RPL22	1442
214548_x_at	GNAS	1440
202289_s_at	TACC2	1439
212639_x_at	TUBA1B	1438
208640_at	RAC1	1438
200937_s_at	RPL5	1436
218157_x_at	CDC42SE1	1433
224597_at		1430
201975_at	CLIP1	1429
200002_at	RPL35	1414
208374_s_at	CAPZA1	1414
208959_s_at	TXNDC4	1413
209758_s_at	MFAP5	1412
242809_at	IL1RL1	1410
221667_s_at	HSPB8	1408
208742_s_at	SAP18	1407
208619_at	DDB1	1407
200772_x_at	PTMA	1405
200761_s_at	ARL6IP5	1404
212958_x_at	PAM	1398
201318_s_at	MRCL3 /// MRLC2	1396
202178_at	PRKCZ	1396
205097_at	SLC26A2	1395
1553706_at	HTRA4	1394
200977_s_at	TAX1BP1	1392
201272_at	AKR1B1	1385
200847_s_at	TMEM66	1385
200640_at	YWHAZ	1381
201422_at	IFI30 /// PIK3R2	1379
222162_s_at	ADAMTS1	1374
202283_at	SERPINF1	1371
200863_s_at	RAB11A	1364
213702_x_at	ASAH1	1364
225239_at		1363
213792_s_at	INSR	1361
200655_s_at	CALM1 /// CALM2 /// CALM3	1357
212196_at	IL6ST	1356
203380_x_at	SFRS5	1356
215127_s_at	RBMS1	1355
208982_at	PECAM1	1354
210231_x_at	SET	1354
200807_s_at	HSPD1	1351
229120_s_at	CDC42SE1	1351
201078_at	TM9SF2	1348
207266_x_at	RBMS1	1347
211959_at	IGFBP5	1345
204154_at	CDO1	1344
214271_x_at	RPL12	1338
225190_x_at	RPL35A	1335
222845_x_at	TMBIM4	1335
201149_s_at	TIMP3	1329
201134_x_at	COX7C	1328
206549_at	INSL4	1328
227364_at		1325
200074_s_at	RPL14 /// RPL14L	1324
213932_x_at	HLA-A	1320
212266_s_at	SFRS5	1316
200774_at	FAM120A	1313
204664_at	ALPP	1312
201061_s_at	STOM	1310
201883_s_at	B4GALT1	1309
225575_at	LIFR	1309
203748_x_at	RBMS1	1308
203642_s_at	COBLL1	1304
200893_at	SFRS10	1303
220440_at	LGALS13	1303
215313_x_at	HLA-A	1302
201147_s_at	TIMP3	1300
203305_at	F13A1	1298
201301_s_at	ANXA4	1296
221775_x_at	RPL22	1296
237383_at		1295
212857_x_at	SUB1	1294
201030_x_at	LDHB	1291
210648_x_at	SNX3	1287
202552_s_at	CRIM1	1285
200668_s_at	UBE2D3	1282
205387_s_at	CGB /// CGB5 /// CGB7 /// CGB8	1280
207549_x_at	CD46	1280
217232_x_at	HBB	1276
201920_at	SLC20A1	1272
200638_s_at	YWHAZ	1271
201984_s_at	EGFR	1270
212368_at	ZNF292	1268
219552_at	SVEP1	1267
213151_s_at	2011-09-07	1266
238701_x_at	FLJ45803	1266
201471_s_at	SQSTM1	1264
205159_at	CSF2RB	1263
222985_at	YWHAG	1261
205480_s_at	UGP2	1260
211666_x_at	RPL3	1258
201438_at	COL6A3	1257
211981_at	COL4A1	1255
217852_s_at	ARL8B	1247
217225_x_at	NOMO1 /// NOMO2 /// NOMO3	1246
202555_s_at	MYLK	1244
1557914_s_at		1244
222229_x_at	LOC441533	1243
211574_s_at	CD46	1239
204031_s_at	PCBP2	1239
212718_at	PAPOLA	1239
200030_s_at	SLC25A3	1238
221791_s_at	CCDC72	1237
212593_s_at	PDCD4	1233
211769_x_at	SERINC3	1232
201054_at	HNRNPA0	1231
203559_s_at	ABP1	1228
209392_at	ENPP2	1226
200594_x_at	HNRNPU	1223
200606_at	DSP	1219
209343_at	EFHD1	1219
208836_at	ATP1B3	1214
212099_at	RHOB	1214
241026_at		1212
222399_s_at	TM9SF3	1212
200703_at	DYNLL1	1208
213790_at		1206
210968_s_at	RTN4	1206
201453_x_at	RHEB	1203
202628_s_at	SERPINE1	1203
200700_s_at	KDELR2	1201
221619_s_at	MTCH1	1196
1555724_s_at	TAGLN	1194
200654_at	P4HB	1193
213366_x_at	ATP5C1	1191
212737_at	GM2A	1189
222392_x_at	PERP	1187
205812_s_at	TMED9	1187
212071_s_at	SPTBN1	1187
209652_s_at	PGF	1185
210986_s_at	TPM1	1184
212461_at	AZIN1	1184
217747_s_at	RPS9	1182
202228_s_at	NPTN	1179
200871_s_at	PSAP	1177
211946_s_at	BAT2D1	1176
203591_s_at	CSF3R	1173
200006_at	PARK7	1172
228588_s_at	UBE2B	1172
217757_at	A2M	1172
224823_at	MYLK	1170
208865_at	CSNK1A1	1170
1555880_at	HERV-FRD	1169
212651_at	RHOBTB1	1167
201650_at	KRT19	1165
227260_at	ANKRD10	1164
200866_s_at	PSAP	1158
201785_at	RNASE1	1152
212614_at	ARID5B	1152
200897_s_at	PALLD	1150
213872_at		1150
200686_s_at	SFRS11	1148
203071_at	SEMA3B	1147
202052_s_at	RAI14	1146
202087_s_at	CTSL1	1144
200096_s_at	ATP6V0E1	1143
208621_s_at	EZR	1137
200089_s_at	RPL4	1136
212043_at	TGOLN2	1134
202878_s_at	CD93	1131
214687_x_at	ALDOA	1131
215111_s_at	TSC22D1	1130
208656_s_at	CCNI	1124
200960_x_at	CLTA	1123
200064_at	HSP90AB1	1119
219049_at	CSGALNACT1	1117
221473_x_at	SERINC3	1117
214351_x_at	RPL13	1117
208780_x_at	VAPA	1113
200920_s_at	BTG1	1112
230978_at		1111
202007_at	NID1	1110
209130_at	SNAP23	1109
200876_s_at	PSMB1	1109
206621_s_at	EIF4H	1109
208726_s_at	EIF2S2	1107
219221_at	ZBTB38	1104
200627_at	PTGES3	1104
224584_at	C20orf30	1103
201021_s_at	DSTN	1102
226599_at	FHDC1	1101
216210_x_at	TRIOBP	1100
202627_s_at	SERPINE1	1099
224700_at	STT3B	1097
217756_x_at	HYPK /// SERF2	1096
207974_s_at	SKP1	1095
202088_at	SLC39A6	1093
213687_s_at	RPL35A	1092
214394_x_at	EEF1D	1091
200989_at	HIF1A	1089
201212_at	LGMN	1087
201991_s_at	KIF5B	1086
201403_s_at	MGST3	1086
202011_at	TJP1	1085
210889_s_at	FCGR2B	1085
200838_at	CTSB	1081
217883_at	C2orf25	1081
209276_s_at	GLRX	1080
208812_x_at	HLA-C	1079
200650_s_at	LDHA	1079
241111_at	HSD3B1	1078
212412_at	PDLIM5	1077
216048_s_at	RHOBTB3	1076
209318_x_at	PLAGL1	1074
1555419_a_at	ASAH1	1073
232628_at		1071
211538_s_at	HSPA2	1070
217491_x_at	COX7C	1070
201185_at	HTRA1	1067
91826_at	EPS8L1	1067
201166_s_at	PUM1	1066
229630_s_at	WTAP	1065
212057_at	KIAA0182	1065
212230_at	PPAP2B	1065
223209_s_at	SELS	1064
207132_x_at	PFDN5	1063
234066_at	IL1RL1	1059
202243_s_at	PSMB4	1058
200648_s_at	GLUL	1058
209140_x_at	HLA-B /// HLA-C /// MICA /// MICB /// XXbac-BPG181B23.1	1056
200840_at	KARS	1056
202842_s_at	DNAJB9	1054
209116_x_at	HBB	1053
227458_at		1053
202759_s_at	AKAP2 /// PALM2 /// PALM2-AKAP2	1053
211755_s_at	ATP5F1	1053
217920_at	MAN1A2	1052
208852_s_at	CANX	1052
201711_x_at	RANBP2	1051
201739_at	SGK1	1051
211963_s_at	ARPC5	1049
200641_s_at	YWHAZ	1047
208981_at	PECAM1	1047
205292_s_at	HNRNPA2B1	1046
212092_at	PEG10	1045
221731_x_at	VCAN	1045
217802_s_at	NUCKS1	1044
234000_s_at	PTPLAD1	1043
212372_at	MYH10	1043
221481_x_at	HNRNPD	1043
201068_s_at	PSMC2	1042
225413_at	USMG5	1042
239706_x_at		1041
224973_at	FAM46A	1040
211921_x_at	PTMA	1040
208628_s_at	YBX1	1040
200791_s_at	IQGAP1	1038
201409_s_at	PPP1CB	1037
209008_x_at	KRT8	1035
200839_s_at	CTSB	1035
200603_at	PRKAR1A	1034
201148_s_at	TIMP3	1034
205234_at	SLC16A4	1033
222745_s_at	C15orf29	1033
208634_s_at	MACF1	1032
222404_x_at	PTPLAD1	1028
200850_s_at	AHCYL1	1027
200833_s_at	hCG_1757335 /// RAP1B	1026
230614_at		1024
204731_at	TGFBR3	1023
221952_x_at	TRMT5	1023
203477_at	COL15A1	1022
217234_s_at	EZR	1021
213612_x_at	KIAA1245 /// LOC100132406 /// NBPF1 /// NBPF10 /// NBPF11 /// NBPF12 /// NBPF14 /// NBPF15 /// NBPF16 /// NBPF20 /// NBPF8 /// NBPF9 /// RP3-377D14.1 /// XXyac-YX155B6.1	1018
200613_at	AP2M1	1018
224761_at	GNA13	1017
200792_at	XRCC6	1017
215913_s_at	GULP1	1016
210183_x_at	PNN	1015
242868_at		1014
224625_x_at	HYPK /// SERF2	1014
200043_at	ERH	1013
212352_s_at	TMED10	1012
217769_s_at	POMP	1012
209377_s_at	HMGN3	1010
202727_s_at	IFNGR1	1009
210844_x_at	CTNNA1	1006
1555814_a_at	RHOA	1004
201619_at	PRDX3	1003
216041_x_at	GRN	1000
208646_at	MGC87895 /// RPS14	999
221501_x_at	LOC100132540 /// LOC100132620 /// LOC339047 /// NPIP	997
201597_at	COX7A2	997
209803_s_at	PHLDA2	996
213238_at	ATP10D	995
208870_x_at	ATP5C1	995
208654_s_at	CD164	995
200678_x_at	GRN	994
223084_s_at	CCNDBP1	991
200760_s_at	ARL6IP5	991
202760_s_at	PALM2-AKAP2	990
200621_at	CSRP1	989
224810_s_at	ANKRD13A	986
218228_s_at	TNKS2	985
226498_at		984
200797_s_at	MCL1	983
222413_s_at	MLL3	983
208113_x_at	PABPC3	982
201306_s_at	ANP32B	981
208949_s_at	LGALS3	979
209075_s_at	ISCU	977
200858_s_at	RPS8	976
219529_at	CLIC3	975
201926_s_at	CD55	974
223130_s_at	MYLIP	974
213101_s_at	ACTR3	973
203060_s_at	PAPSS2	972
224616_at	DYNC1LI2	972
228030_at		971
202546_at	VAMP8	970
211662_s_at	VDAC2	968
1557910_at	HSP90AB1	966
201542_at	SAR1A	966
200669_s_at	UBE2D3	964
217763_s_at	RAB31	964
202603_at		963
218205_s_at	MKNK2	962
211942_x_at	RPL13A	960
228477_at	ARGLU1	958
202582_s_at	RANBP9	957
202377_at		956
202992_at	C7	956
208675_s_at	DDOST	956
218807_at	VAV3	956
220327_at	VGLL3	955
200631_s_at	SET	954
213325_at	PVRL3	952
202410_x_at	IGF2 /// INS /// INS-IGF2	951
227370_at	KIAA1946	950
201527_at	ATP6V1F	949
208943_s_at	SEC62	949
203820_s_at	IGF2BP3	946
200921_s_at	BTG1	946
212919_at	DCP2	945
206269_at	GCM1	943
231735_s_at	MALAT1	941
200872_at	S100A10	941
214988_s_at	SON	941
208855_s_at	STK24	940
201987_at	MED13	939
208804_s_at	SFRS6	938
200911_s_at	TACC1	936
200945_s_at	SEC31A	936
213642_at		934
200798_x_at	MCL1	933
202194_at	TMED5	931
224481_s_at	HECTD1	930
208737_at	ATP6V1G1	928
212953_x_at	CALR	927
225904_at	C1orf96	926
226430_at	RELL1	926
216342_x_at	LOC100128140 /// LOC390183 /// LOC442162 /// RPS4X	925
209493_at	PDZD2	924
219607_s_at	MS4A4A	922
208678_at	ATP6V1E1	922
200823_x_at	LOC100131713 /// RPL29 /// RPL29P4	921
223034_s_at	C1orf43	918
228582_x_at	MALAT1	917
209267_s_at	SLC39A8	915
208638_at	PDIA6	914
212643_at	MAPK1IP1L	914
1554241_at	COCH	911
218723_s_at	C13orf15	911
229309_at	ADRB1	910
212397_at	RDX	910
208697_s_at	EIF3E	909
217807_s_at	GLTSCR2	909
200810_s_at	CIRBP	908
226497_s_at		908
232925_at		907
208672_s_at	SFRS3	907
201398_s_at	LOC100130862 /// TRAM1	906
215613_at	ADAM12	905
217917_s_at	DYNLRB1	905
208872_s_at	REEP5	905
217720_at	CHCHD2	904
200009_at	GDI2	898
200660_at	S100A11	898
200625_s_at	CAP1	898
200023_s_at	EIF3F	895
224983_at	SCARB2	894
223577_x_at	MALAT1	893
213860_x_at	CSNK1A1	892
235589_s_at		892
209676_at	TFPI	890
201239_s_at	SPCS2	889
209723_at	SERPINB9	888
208671_at	SERINC1	888
204087_s_at	SLC5A6	887
200636_s_at	PTPRF	886
208983_s_at	PECAM1	885
217753_s_at	LOC728937 /// RPS26	882
200634_at	PFN1	881
205711_x_at	ATP5C1	881
211986_at	AHNAK	881
214459_x_at	HLA-C	880
212454_x_at	HNRPDL	880
209226_s_at	TNPO1	879
201160_s_at	CSDA	878
209089_at	RAB5A	877
204538_x_at	NPIP	876
224692_at	PPP1R15B	874
203744_at	HMGB3	873
211138_s_at	KMO	872
201502_s_at	NFKBIA	872
206488_s_at	CD36	872
217839_at	TFG	872
201146_at	NFE2L2	871
209154_at	TAX1BP3	871
200598_s_at	HSP90B1	869
203640_at	MBNL2	868
229385_s_at	LOC100129680 /// PLAC2	868
208766_s_at	HNRNPR	866
200609_s_at	WDR1	865
202277_at	SPTLC1	864
221943_x_at	RPL38	863
201266_at	TXNRD1	863
222830_at	GRHL1	862
200639_s_at	YWHAZ	862
215179_x_at	PGF	861
203007_x_at	LYPLA1	861
214629_x_at	RTN4	859
221200_at		859
234981_x_at	CMBL	857
235716_at		857
211509_s_at	RTN4	857
201676_x_at	PSMA1	855
200090_at	FNTA	854
221844_x_at		854
202688_at	TNFSF10	853
211746_x_at	PSMA1	852
200755_s_at	CALU	852
200966_x_at	ALDOA	851
209102_s_at	HBP1	850
217848_s_at	PPA1	849
213593_s_at	TRA2A	849
212010_s_at	CDV3	846
224592_x_at	HP1BP3	845
203097_s_at	RAPGEF2	844
222415_at	MLL3	842
207002_s_at	PLAGL1	842
213699_s_at	YWHAQ	841
200705_s_at	EEF1B2	841
225544_at	TBX3	837
205306_x_at	KMO	837
217746_s_at	PDCD6IP	835
217783_s_at	YPEL5	834
217927_at	SPCS1	834
205417_s_at	DAG1	834
201993_x_at	HNRPDL	833
221449_s_at	ITFG1	832
217718_s_at	YWHAB	832
201322_at	ATP5B	832
201399_s_at	TRAM1	832
208639_x_at	PDIA6	832
224984_at	NFAT5	831
213513_x_at	ARPC2	829
224579_at	SLC38A1	828
200698_at	KDELR2	828
212586_at	CAST	828
224656_s_at	LUZP6 /// MTPN	827
212451_at	KIAA0256	825
218190_s_at	UCRC	824
222410_s_at	SNX6	824
224657_at	ERRFI1	823
208750_s_at	ARF1	822
202857_at	CNPY2	821
221691_x_at	NPM1	820
200845_s_at	PRDX6	820
224955_at	TEAD1	820
201389_at	ITGA5	819
219682_s_at	TBX3	819
209099_x_at	JAG1	818
200605_s_at	PRKAR1A	818
200645_at	GABARAP	817
201334_s_at	ARHGEF12	815
203675_at	NUCB2	815
240873_x_at	DAB2	815
223474_at	C14orf4	815
201098_at	COPB2	815
201112_s_at	CSE1L	814
222390_at	WAC	814
214305_s_at	SF3B1	812
239460_at	CYP19A1	811
202061_s_at	SEL1L	811
210686_x_at	SLC25A16	811
209806_at	HIST1H2BK	811
201506_at	TGFBI	810
200754_x_at	SFRS2	810
218067_s_at	ARGLU1	810
213047_x_at	SET	808
225895_at	SYNPO2	808
216268_s_at	JAG1	807
226085_at		807
225673_at	MYADM	806
209243_s_at	PEG3 /// ZIM2	806
201670_s_at	MARCKS	805
224586_x_at	SUB1	803
210149_s_at	ATP5H	803
210987_x_at	TPM1	801
218035_s_at	RBM47	800
221767_x_at	HDLBP	800
200085_s_at	TCEB2	800
211284_s_at	GRN	800
200728_at	ACTR2	799
224959_at	SLC26A2	797
216221_s_at	PUM2	797
212509_s_at	MXRA7	795
209386_at	TM4SF1	793
228204_at	PSMB4	793
200750_s_at	RAN	793
201273_s_at	hCG_1781062 /// SRP9	793
213911_s_at	H2AFZ	793
207668_x_at	PDIA6	792
210908_s_at	PFDN5	791
208702_x_at	APLP2	790
200905_x_at	HLA-E	790
207657_x_at	TNPO1	789
200015_s_at	2011-09-02	788
200828_s_at	ZNF207	787
40189_at	SET	786
215049_x_at	CD163	786
209283_at	CRYAB	785
209228_x_at	TUSC3	784
200804_at	TEGT	783
201626_at	INSIG1	783
216449_x_at	HSP90B1	782
218194_at	REXO2	782
201240_s_at	SPCS2	780
202274_at	ACTG2	780
227473_at		779
210996_s_at	YWHAE	779
229689_s_at		779
200067_x_at	SNX3	778
202522_at	PITPNB	778
223013_at	TBL1XR1	777
201319_at	MRCL3	777
219064_at	ITIH5	776
214953_s_at	APP	776
200929_at	TMED10	775
201986_at	MED13	774
212667_at	SPARC	773
224591_at	HP1BP3	773
1553678_a_at	ITGB1	771
202765_s_at	FBN1	770
210676_x_at	RGPD5 /// RGPD6 /// RGPD8	769
200629_at	WARS	769
35820_at	GM2A	769
209101_at	CTGF	769
201084_s_at	BCLAF1	769
201525_at	APOD	768
222408_s_at	YPEL5	766
231454_at	PLAC4	766
211714_x_at	TUBB	765
227629_at	PRLR	765
201552_at	LAMP1	765
201505_at	LAMB1	763
208786_s_at	MAP1LC3B	761
213164_at	SLC5A3	761
201047_x_at	RAB6A	759
213780_at	TCHH	757
202636_at	RNF103	757
205193_at	MAFF	756
213531_s_at	RAB3GAP1	755
213428_s_at	COL6A1	753
200657_at	SLC25A5	752
211074_at	FOLR1	750
210759_s_at	PSMA1	748
227897_at		748
211454_x_at	FKSG49	747
229067_at	SRGAP2P1	747
200084_at	C11orf58	747
210532_s_at	C14orf2	746
200944_s_at	HMGN1	745
217811_at	SELT	744
228098_s_at	MYLIP	744
217868_s_at	METTL9	743
239162_at		743
201336_at	VAMP3	742
207168_s_at	H2AFY	742
209250_at	DEGS1	742
200931_s_at	VCL	741
210616_s_at	SEC31A	741
217741_s_at	ZFAND5	741
218191_s_at	LMBRD1	741
238243_at		740
202506_at	SSFA2	740
224675_at	MESDC2	739
211918_x_at	PAPPA2	739
214730_s_at	GLG1	739
221019_s_at	COLEC12	738
217779_s_at	LOC100132235 /// PNRC2	737
212870_at	SOS2	737
200087_s_at	TMED2	736
216526_x_at	HLA-B /// HLA-C /// MICA /// MICB /// XXbac-BPG181B23.1	736
217871_s_at	MIF	735
1554296_at	CYP19A1	735
226694_at	AKAP2 /// PALM2 /// PALM2-AKAP2	735
211784_s_at	SFRS1	735
224655_at	AK3	734
221419_s_at		733
202858_at	U2AF1	733
232382_s_at	PCMTD1	733
202606_s_at	TLK1	732
209582_s_at	CD200	731
208704_x_at	APLP2	731
203104_at	CSF1R	731
201592_at	EIF3H	730
202302_s_at	RSRC2	730
208908_s_at	CAST	729
226621_at		729
1558007_s_at		729
219478_at	WFDC1	729
200806_s_at	HSPD1	728
201375_s_at	PPP2CB	728
216515_x_at	LOC643287 /// PTMA /// PTMAP5	728
226740_x_at	KIAA1245 /// LOC100132406 /// NBPF1 /// NBPF10 /// NBPF11 /// NBPF14 /// NBPF15 /// NBPF16 /// NBPF20 /// NBPF8 /// NBPF9 /// RP3-377D14.1 /// XXyac-YX155B6.1	727
203973_s_at	CEBPD	727
217801_at	ATP5E	726
225284_at	LOC144871	725
222401_s_at	TMEM50A	725
203474_at	IQGAP2	724
207320_x_at	STAU1	724
211749_s_at	VAMP3	724
201588_at	TXNL1	723
208746_x_at	ATP5L	723
202814_s_at	HEXIM1	721
212842_x_at	RGPD4 /// RGPD5 /// RGPD6 /// RGPD8	720
208616_s_at	PTP4A2	720
201023_at	TAF7	719
218226_s_at	LOC727762 /// NDUFB4	718
201743_at	CD14	718
218611_at	IER5	718
210511_s_at	INHBA	717
201096_s_at	ARF4	717
202081_at	IER2	716
218113_at	TMEM2	716
201302_at	ANXA4	715
202918_s_at	MOBKL3	715
202899_s_at	SFRS3	714
232191_at	C21orf105	714
212044_s_at	RPL27A	713
223705_s_at	GPBP1	713
208620_at	PCBP1	713
236814_at	MDM4	712
225132_at	FBXL3	712
214150_x_at	ATP6V0E1	712
223000_s_at	F11R	712
229349_at	LIN28B	711
36994_at	ATP6V0C	711
210809_s_at	POSTN	710
200041_s_at	BAT1	710
211974_x_at	RBPJ	710
222984_at	PAIP2	709
204620_s_at	VCAN	709
202972_s_at	FAM13A1	709
210980_s_at	ASAH1	709
217947_at	CMTM6	708
204050_s_at	CLTA	707
217797_at	UFC1	707
228487_s_at		705
212245_at	MCFD2	705
206061_s_at	DICER1	704
200756_x_at	CALU	704
225316_at	MFSD2	703
227290_at		703
223105_s_at	TMEM14B /// TMEM14C	702
226979_at	MAP3K2	702
208659_at	CLIC1	702
1553530_a_at	ITGB1	702
201103_x_at	KIAA1245 /// LOC100132406 /// NBPF1 /// NBPF10 /// NBPF11 /// NBPF12 /// NBPF14 /// NBPF15 /// NBPF16 /// NBPF20 /// NBPF8 /// NBPF9 /// RP3-377D14.1 /// XXyac-YX155B6.1	701
200097_s_at	HNRNPK	701
209033_s_at	DYRK1A	701
229606_at		700
214141_x_at	SFRS7	700
214920_at	THSD7A	699
202708_s_at	HIST2H2BE	698
221253_s_at	MUTED /// TXNDC5	697
200048_s_at	JTB	697
213037_x_at	STAU1	696
210434_x_at	JTB	696
208120_x_at	FKSG49	696
226153_s_at	CNOT6L	696
221471_at	SERINC3	696
202378_s_at	LEPROT	695
200086_s_at	COX4I1	694
201395_at	RBM5	694
201065_s_at	GTF2I /// GTF2IP1 /// LOC100093631	694
200743_s_at	TPP1	693
200047_s_at	YY1	693
219939_s_at	CSDE1	692
210453_x_at	ATP5L	692
218076_s_at	ARHGAP17	691
201105_at	LGALS1	691
216187_x_at		690
200777_s_at	BZW1	689
208248_x_at	APLP2	688
209185_s_at	IRS2	687
239726_at	ANK3	687
200662_s_at	TOMM20	686
233615_at	CGA	686
224939_at	NUFIP2	686
201858_s_at	SRGN	685
227113_at	ADHFE1	685
211966_at	COL4A2	684
224680_at	TMED4	684
213757_at		684
207605_x_at	ZNF117	684
211684_s_at	DYNC1I2	683
202672_s_at	ATF3	683
209118_s_at	TUBA1A	682
230621_at	IAH1	682
219356_s_at	CHMP5	682
200778_s_at	2011-09-02	682
200765_x_at	CTNNA1	681
214870_x_at	LOC100132540 /// LOC100132620 /// LOC339047 /// NPIP	681
203913_s_at	HPGD	681
225810_at	MTMR10	681
214359_s_at	HSP90AB1	680
217921_at	MAN1A2	677
212626_x_at	HNRNPC	677
201876_at	PON2	675
200027_at	NARS	675
215187_at	FLJ11292	675
200803_s_at	TEGT	675
209007_s_at	C1orf63	675
212137_at	LARP1	675
200726_at	PPP1CC	674
202442_at	AP3S1	674
217728_at	S100A6	673
238106_at		672
200682_s_at	UBE2L3	672
217803_at	GOLPH3	672
221478_at	BNIP3L	672
201317_s_at	PSMA2	671
216306_x_at	PTBP1	671
200907_s_at	PALLD	669
224602_at	LOC401152	669
210406_s_at	RAB6A /// RAB6C	669
201901_s_at	YY1	668
222787_s_at	TMEM106B	667
213929_at		665
201493_s_at	PUM2	665
200826_at	SNRPD2	665
208705_s_at	EIF5	665
208816_x_at	ANXA2P2	664
216274_s_at	SEC11A	664
217202_s_at	GLUL	664
200699_at	KDELR2	663
215000_s_at	FEZ2	663
207714_s_at	SERPINH1	663
202350_s_at	MATN2	662
212192_at	KCTD12	662
207467_x_at	CAST	662
227776_at	PHCA	661
222414_at	MLL3	661
224793_s_at	TGFBR1	660
214022_s_at	IFITM1	660
206605_at	P11	659
212265_at	QKI	658
224561_s_at	MORF4L1	658
221479_s_at	BNIP3L	657
205357_s_at	AGTR1	654
209026_x_at	TUBB	654
210554_s_at	CTBP2	654
214035_x_at	LOC399491	654
201086_x_at	SON	653
213275_x_at	CTSB	653
201695_s_at	NP	653
201463_s_at	LOC100133665 /// TALDO1	653
207157_s_at	GNG5	653
201060_x_at	STOM	652
202077_at	NDUFAB1	652
221743_at	CUGBP1	652
208636_at	ACTN1	652
200873_s_at	CCT8	652
203414_at	MMD	651
212240_s_at	PIK3R1	650
200005_at	EIF3D	650
217773_s_at	NDUFA4	649
218233_s_at	PRICKLE4	648
200902_at	2011-09-15	648
203535_at	S100A9	647
218706_s_at	GRAMD3	645
241970_at		645
227404_s_at	EGR1	645
201196_s_at	AMD1	644
202012_s_at	EXT2	644
207988_s_at	ARPC2	644
219329_s_at	C2orf28	643
207585_s_at	RPL36AL	643
223129_x_at	MYLIP	643
208752_x_at	NAP1L1	642
200039_s_at	PSMB2	642
202351_at	ITGAV	642
208901_s_at	TOP1	642
201779_s_at	RNF13	642
222467_s_at	SAPS3	641
206158_s_at	CNBP	641
201390_s_at	CSNK2B /// LY6G5B	640
214696_at	C17orf91	640
211452_x_at	LRRFIP1	640
222405_at	PTPLAD1	639
201859_at	SRGN	639
209825_s_at	UCK2	639
238320_at	TncRNA	637
208652_at	PPP2CA	637
203113_s_at	EEF1D	636
225897_at	MARCKS	636
208778_s_at	TCP1	636
212967_x_at	NAP1L1	635
201131_s_at	CDH1	635
200656_s_at	P4HB	634
201019_s_at	EIF1AP1 /// EIF1AX	634
201532_at	PSMA3	632
204219_s_at	PSMC1	632
221841_s_at	KLF4	632
227771_at	LIFR	631
218660_at	DYSF	631
209248_at	GHITM	630
225512_at	ZBTB38	630
207966_s_at	GLG1	630
201485_s_at	RCN2	629
202369_s_at	TRAM2	629
230102_at	ETV5	629
226184_at	FMNL2	628
209735_at	ABCG2	627
217168_s_at	HERPUD1	627
224829_at	CPEB4	627
201359_at	COPB1	626
219032_x_at	OPN3	626
209183_s_at	C10orf10	625
205286_at	TFAP2C	625
200811_at	CIRBP	624
208649_s_at	VCP	623
200794_x_at	DAZAP2	623
225721_at	SYNPO2	623
201220_x_at	CTBP2	622
201885_s_at	CYB5R3	622
203819_s_at	IGF2BP3	622
200757_s_at	CALU	622
201200_at	CREG1	621
239345_at	SLC19A3	621
223187_s_at	ORMDL1	621
200996_at	ACTR3	620
206200_s_at	ANXA11	620
1555575_a_at	KDELR1	620
213943_at	TWIST1	620
201807_at	VPS26A	619
201798_s_at	FER1L3	618
202001_s_at	NDUFA6	618
224543_at	SVEP1	618
201222_s_at	RAD23B	617
208853_s_at	CANX	617
201204_s_at	RRBP1	617
213011_s_at	TPI1	617
214750_at	PLAC4	617
204130_at	HSD11B2	616
201908_at	DVL3	616
211676_s_at	IFNGR1	615
37152_at	PPARD	615
217758_s_at	TM9SF3	613
222400_s_at	ADI1	613
223096_at	NOP5/NOP58	613
201786_s_at	ADAR	612
201385_at	DHX15	612
210949_s_at	EIF3C /// EIF3CL	612
201773_at	ADNP	611
219059_s_at	LYVE1	611
211651_s_at	LAMB1	611
211609_x_at	PSMD4	611
208683_at	CAPN2	611
204438_at	MRC1 /// MRC1L1	611
211934_x_at	GANAB	610
210891_s_at	GTF2I /// GTF2IP1 /// LOC100093631	610
207791_s_at	RAB1A	610
226529_at	TMEM106B	609
203645_s_at	CD163	609
213070_at	PIK3C2A	609
212455_at	YTHDC1	608
211938_at	EIF4B	607
200040_at	KHDRBS1	607
202028_s_at	RPL38	607
202006_at	PTPN12	607
200624_s_at	MATR3	606
203504_s_at	ABCA1	606
212197_x_at	M-RIP	604
224662_at	KIF5B	604
201812_s_at	LOC201725 /// TOMM7	603
202026_at	SDHD	602
200723_s_at	CAPRIN1	602
222388_s_at	VPS35	600
212589_at	RRAS2	599
226052_at	BRD4	598
201351_s_at	YME1L1	596
217846_at	QARS	596
210840_s_at	IQGAP1	595
203625_x_at	SKP2	595
1555730_a_at	CFL1	595
200915_x_at	KTN1	595
202838_at	FUCA1	595
208942_s_at	SEC62	595
201865_x_at	NR3C1	594
227558_at	CBX4	594
200647_x_at	EIF3C /// EIF3CL	594
216640_s_at	PDIA6	593
218117_at	RBX1	593
209682_at	CBLB	593
201290_at	SEC11A	593
211271_x_at	PTBP1	593
200713_s_at	MAPRE1	592
224573_at	C17orf49 /// RNASEK	592
226177_at	GLTP	592
209503_s_at	PSMC5	591
208785_s_at	MAP1LC3B	590
226022_at	SASH1	590
227167_s_at		589
205629_s_at	CRH	589
223139_s_at	DHX36	588
218467_at	PSMG2	588
210927_x_at	JTB	587
227241_at	MUC15	587
212449_s_at	LYPLA1	587
224596_at	SLC44A1	587
214315_x_at	CALR	587
203590_at	DYNC1LI2	586
201546_at	TRIP12	586
211935_at	ARL6IP1	585
226296_s_at	MRPS15	585
1555844_s_at	HNRNPM	585
201832_s_at	USO1	585
201586_s_at	SFPQ	584
209569_x_at	D4S234E	584
214845_s_at	CALU	584
211395_x_at	FCGR2C	584
212185_x_at	MT2A	583
218656_s_at	LHFP	582
208818_s_at	COMT	581
210881_s_at	IGF2 /// INS /// INS-IGF2	580
202826_at	SPINT1	580
200008_s_at	GDI2	579
226001_at	KLHL5	579
209046_s_at	GABARAPL2	579
1568999_at	PSG4	578
211984_at	CALM1 /// CALM2 /// CALM3	578
214280_x_at	HNRNPA1	578
201057_s_at	GOLGB1	577
222983_s_at	PAIP2	577
221518_s_at	USP47	577
41220_at	2011-09-09	577
211911_x_at	FAM20B /// HLA-B /// HLA-C /// MICA /// MICB /// XXbac-BPG181B23.1	577
1007_s_at	DDR1	576
220864_s_at	NDUFA13	576
212294_at	GNG12	574
227361_at	HS3ST3B1	574
201696_at	SFRS4	573
1554089_s_at	SBDS /// SBDSP	573
208738_x_at	LOC100127918 /// LOC100127922 /// LOC728825 /// SUMO2 /// SUMO4	572
215230_x_at	EIF3C /// EIF3CL	572
217918_at	DYNLRB1	572
222212_s_at	LASS2	571
209398_at	HIST1H1C	571
201600_at	PHB2	570
227752_at	SPTLC3	570
215823_x_at	LOC341315 /// LOC652607 /// PABPC1 /// PABPC3	568
226282_at		568
237006_at		567
222431_at	SPIN1	567
200746_s_at	GNB1	567
200789_at	ECH1	567
210984_x_at	EGFR	566
201698_s_at	SFRS9	565
200595_s_at	EIF3A	565
202967_at	GSTA4	565
221488_s_at	CUTA	564
226247_at	PLEKHA1	564
202710_at	BET1	564
201925_s_at	CD55	564
200891_s_at	SSR1	563
201289_at	CYR61	562
217845_x_at	HIGD1A	561
221472_at	SERINC3	561
201104_x_at	KIAA1245 /// LOC100132406 /// NBPF1 /// NBPF10 /// NBPF11 /// NBPF12 /// NBPF14 /// NBPF15 /// NBPF16 /// NBPF20 /// NBPF8 /// NBPF9 /// RP3-377D14.1 /// XXyac-YX155B6.1	560
223004_s_at	C3orf1	560
202130_at	RIOK3	559
223011_s_at	OCIAD1	557
208642_s_at	XRCC5	557
208736_at	ARPC3	557
222810_s_at	RASAL2	557
232032_x_at	SDF4	557
207981_s_at	ESRRG	556
211270_x_at	PTBP1	556
209156_s_at	COL6A2	556
212610_at	PTPN11	556
224624_at	LRRC8A	556
209067_s_at	HNRPDL	556
201161_s_at	CSDA	555
213086_s_at	CSNK1A1	555
217979_at	TSPAN13	554
225498_at	CHMP4B	554
212188_at	KCTD12	554
202237_at	NNMT	553
201225_s_at	SRRM1	552
212638_s_at	WWP1	552
220856_x_at		552
200652_at	SSR2	552
210794_s_at	MEG3	551
226817_at	DSC2	551
209058_at	EDF1	550
209555_s_at	CD36	550
224777_s_at	PAFAH1B2	550
224628_at	C2orf30	549
217736_s_at	EIF2AK1	549
208948_s_at	STAU1	549
212015_x_at	PTBP1	548
208944_at	TGFBR2	548
204714_s_at	F5	548
207040_s_at	ST13	547
202189_x_at	PTBP1	547
223068_at	EML4	546
208641_s_at	RAC1	546
202299_s_at	HBXIP	545
204516_at	ATXN7	545
209249_s_at	GHITM	545
226119_at	PCMTD1	545
200918_s_at	SRPR	544
1558080_s_at	LOC144871	544
209681_at	SLC19A2	544
208781_x_at	SNX3	544
208936_x_at	LGALS8	544
200709_at	FKBP1A	544
208579_x_at	H2BFS	544
201651_s_at	PACSIN2	543
211929_at	HNRNPA3	543
206570_s_at	PSG11	543
232898_at	DAB2	543
214290_s_at	HIST2H2AA3 /// HIST2H2AA4	542
207616_s_at	TANK	542
211619_s_at	ALPP /// ALPPL2	542
200732_s_at	PTP4A1	542
208905_at	CYCS	542
229447_x_at	KIAA1245 /// LOC100132406 /// NBPF1 /// NBPF10 /// NBPF11 /// NBPF14 /// NBPF15 /// NBPF16 /// NBPF20 /// NBPF8 /// NBPF9 /// RP3-377D14.1 /// XXyac-YX155B6.1	541
223993_s_at	CNIH4	541
200667_at	UBE2D3	541
200037_s_at	CBX3 /// LOC653972	540
210638_s_at	FBXO9	540
213309_at	PLCL2	539
212765_at	CAMSAP1L1	539
208990_s_at	HNRNPH3	539
202379_s_at	NKTR	539
202917_s_at	S100A8	538
201199_s_at	PSMD1	538
201352_at	YME1L1	537
213134_x_at	BTG3	537
225340_s_at	CAPRIN1	537
225516_at	SLC7A2	536
201574_at	ETF1	536
211404_s_at	APLP2	536
204713_s_at	F5	535
201617_x_at	CALD1	535
221483_s_at	ARPP-19	535
200788_s_at	PEA15	535
207738_s_at	NCKAP1	535
200818_at	ATP5O	535
202345_s_at	FABP5 /// FABP5L2 /// FABP5L7	535
208924_at	RNF11	534
200000_s_at	PRPF8	534
208887_at	EIF3G	534
226077_at	RNF145	532
223001_at	DC2	532
224676_at	TMED4	532
223003_at	C19orf43	532
232292_at		532
225258_at	FBLIM1	532
217844_at	CTDSP1	532
224759_s_at	C12orf23	532
200799_at	HSPA1A /// HSPA1B	532
201371_s_at	CUL3	531
202484_s_at	MBD2	531
209001_s_at	ANAPC13	531
224738_x_at	RPL7L1	531
220736_at	SLC19A3	531
200628_s_at	WARS	531
218107_at	WDR26	531
208884_s_at	UBR5	530
201106_at	GPX4	530
201070_x_at	SF3B1	530
225207_at	PDK4	530
222230_s_at	ACTR10	530
208937_s_at	ID1	530
200880_at	DNAJA1	530
213902_at	ASAH1	530
200870_at	STRAP	529
205178_s_at	RBBP6	529
201972_at	ATP6V1A	529
200879_s_at	EPAS1	529
226071_at	ADAMTSL4	529
214268_s_at	MTMR4	528
204633_s_at	RPS6KA5	528
238875_at		528
207573_x_at	ATP5L	528
223027_at	SNX9	527
222976_s_at	TPM3	527
218200_s_at	NDUFB2	527
200851_s_at	KIAA0174	527
201857_at	ZFR	527
212096_s_at	MTUS1	526
204427_s_at	TMED2	526
202679_at	NPC1	526
56256_at	SIDT2	525
200742_s_at	TPP1	525
224593_at	ZNF664	525
203303_at	DYNLT3	525
213857_s_at	CD47	525
201163_s_at	IGFBP7	525
210029_at	INDO	525
202362_at	RAP1A	525
217774_s_at	HSPC152	524
200626_s_at	MATR3	524
221729_at	COL5A2	524
201809_s_at	ENG	524
211042_x_at	MCAM	524
236346_at		523
222432_s_at	CCDC47	523
210950_s_at	FDFT1	523
226353_at	SPPL2A	523
204115_at	GNG11	523
202084_s_at	SEC14L1	523
223716_s_at	ZRANB2	522
226216_at	INSR	522
202961_s_at	ATP5J2	522
203646_at	FDX1	522
242856_at		522
230618_s_at	BAT2D1	521
201599_at	OAT	521
208922_s_at	NXF1	521
224629_at	LMAN1	521
225522_at	AAK1	521
210715_s_at	LOC100130414 /// SPINT2	520
223016_x_at	ZRANB2	520
201934_at	WDR82	520
205644_s_at	SNRPG	520
212513_s_at	USP33	519
216379_x_at	CD24	519
224891_at	FOXO3	518
202252_at	RAB13	518
202795_x_at	TRIOBP	517
201945_at	FURIN	517
217762_s_at	RAB31	516
211075_s_at	CD47	516
205574_x_at	BMP1	516
203098_at	CDYL	516
223019_at	FAM129B	516
217730_at	TMBIM1	515
215071_s_at	HIST1H2AC	515
208909_at	UQCRFS1	515
208696_at	CCT5	515
214800_x_at	BTF3	514
202325_s_at	ATP5J	514
222978_at	SURF4	514
229434_at		514
210907_s_at	PDCD10	513
201973_s_at	C7orf28A /// C7orf28B /// LOC100133775	513
217892_s_at	LIMA1	513
214657_s_at	TncRNA	513
213545_x_at	SNX3	512
223067_at	CWC15	512
211962_s_at	ZFP36L1	512
218059_at	ZNF706	511
209291_at	ID4	511
212169_at	FKBP9	511
208956_x_at	DUT	511
232344_at		511
201303_at	EIF4A3	510
200975_at	PPT1	510
200992_at	IPO7	509
228188_at	FOSL2	509
214709_s_at	KTN1	509
237456_at		509
224806_at	TRIM25	507
212333_at	FAM98A	507
203349_s_at	ETV5	507
201921_at	GNG10	506
208667_s_at	ST13	506
223416_at	SF3B14	506
201762_s_at	PSME2	506
201223_s_at	RAD23B	506
1552329_at	RBBP6	506
203529_at	PPP6C	506
201253_s_at	CDIPT	506
217835_x_at	C20orf24	505
221923_s_at	NPM1	505
212498_at		505
212538_at	DOCK9	505
223380_s_at	LATS2	505
227556_at	NME7	504
201180_s_at	GNAI3	504
210764_s_at	CYR61	504
225880_at		503
201567_s_at	GOLGA4	503
203878_s_at	MMP11	502
202753_at	PSMD6	502
226623_at	PHYHIPL	501
229420_at		501
212131_at	LSM14A	501
239167_at		501
201305_x_at	ANP32B	501
200786_at	PSMB7	501
209103_s_at	UFD1L	501
209911_x_at	HIST1H2BD	501
225128_at	KDELC2	500
207431_s_at	DEGS1	500
212426_s_at	YWHAQ	500
224894_at	YAP1	500
212277_at	MTMR4	499
212854_x_at	NBPF10	499
201294_s_at	WSB1	499
214317_x_at	RPS9	499
201119_s_at	COX8A	499
211671_s_at	NR3C1	498
203704_s_at	RREB1	498
222999_s_at	CCNL2	498
212204_at	TMEM87A	498
216570_x_at	LOC100131713 /// LOC283412 /// LOC284064 /// LOC391019 /// LOC643531 /// LOC647285 /// LOC728820 /// RPL29 /// RPL29P4	498
231716_at	RC3H2	497
201077_s_at	NHP2L1	497
201413_at	HSD17B4	497
213798_s_at	CAP1	497
217898_at	C15orf24	497
201241_at	DDX1	496
203126_at	IMPA2	496
201386_s_at	DHX15	495
1554868_s_at	PCNP	495
201847_at	LIPA	495
212549_at	STAT5B	495
212923_s_at	C6orf145	495
222620_s_at	DNAJC1	495
224850_at	ATAD1	495
208731_at	RAB2A	494
200693_at	YWHAQ	494
226711_at	FOXN2	494
204053_x_at	PTEN	494
211607_x_at	EGFR	494
208690_s_at	PDLIM1	493
201007_at	HADHB	493
201238_s_at	CAPZA2	493
206100_at	CPM	493
214512_s_at	SUB1	492
208826_x_at	HINT1	491
201830_s_at	NET1	491
210512_s_at	VEGFA	491
222513_s_at	SORBS1	491
217768_at	C14orf166	491
201892_s_at	IMPDH2	490
217819_at	GOLGA7	490
212086_x_at	LMNA	490
226026_at	DIRC2	489
209960_at	HGF	489
202133_at	WWTR1	488
225945_at	ZNF655	488
212687_at	LIMS1	488
229353_s_at	NUCKS1	488
209209_s_at	FERMT2	487
218334_at	THOC7	487
222760_at	ZNF703	487
208739_x_at	SUMO2	487
203373_at	SOCS2	486
201034_at	ADD3	486
201778_s_at	KIAA0494	486
202850_at	ABCD3	486
200776_s_at	BZW1 /// BZW1L1	486
222977_at	SURF4	486
200072_s_at	HNRNPM	486
208789_at	PTRF	486
211992_at	WNK1	486
212350_at	TBC1D1	485
208647_at	FDFT1	485
212698_s_at	2011-09-10	485
202882_x_at	NOL7	484
213726_x_at	TUBB2C	484
202615_at	GNAQ	484
212335_at	GNS	484
205200_at	CLEC3B	483
220526_s_at	LOC642393 /// MRPL20	483
224815_at	COMMD7	482
232094_at	C15orf29	482
224842_at	SMG1	482
209016_s_at	KRT7	482
200729_s_at	ACTR2	482
202761_s_at	SYNE2	481
217901_at	DSG2	480
224797_at	ARRDC3	480
201922_at	TINP1	480
200058_s_at	ASCC3L1	479
212863_x_at	CTBP1	479
224779_s_at	FAM96A	479
208336_s_at	GPSN2	478
216384_x_at	PTMAP4	478
205849_s_at	UQCRB	478
200711_s_at	SKP1	478
201950_x_at	CAPZB	478
200982_s_at	ANXA6	477
1552256_a_at	SCARB1	477
201999_s_at	DYNLT1	477
220990_s_at	MIRN21 /// TMEM49	477
222035_s_at	PAPOLA	477
202467_s_at	COPS2	477
219935_at	ADAMTS5	476
207721_x_at	HINT1	476
241897_at		476
209348_s_at	MAF	475
221495_s_at	TCF25	475
1569200_at		475
204271_s_at	EDNRB	475
220319_s_at	MYLIP	475
213318_s_at	BAT3	475
226213_at	ERBB3	474
201730_s_at	TPR	474
201307_at	2011-09-11	473
210208_x_at	BAT3	473
208952_s_at	LARP5	473
224812_at	HIBADH	473
200822_x_at	TPI1	472
215978_x_at	LOC152719	472
213074_at		472
212149_at	EFR3A	472
226210_s_at	MEG3	472
209189_at	FOS	472
202406_s_at	TIAL1	472
200661_at	CTSA	472
1555889_a_at	CRTAP	471
224791_at	DDEF1	471
201690_s_at	TPD52	471
212334_at	GNS	470
207761_s_at	METTL7A	470
237372_at		470
209964_s_at	ATXN7	470
201941_at	CPD	469
200770_s_at	LAMC1	469
201384_s_at	LOC100133166 /// NBR1	469
208843_s_at	GORASP2	469
201400_at	PSMB3	468
1564494_s_at	P4HB	468
242559_at		468
200829_x_at	ZNF207	468
207173_x_at	CDH11	467
201947_s_at	CCT2	467
201193_at	IDH1	467
201152_s_at	MBNL1	467
1554149_at	CLDND1	467
210126_at	PSG9	466
224811_at		466
222992_s_at	NDUFB9	466
201903_at	UQCRC1	466
208703_s_at	APLP2	466
221932_s_at	GLRX5	465
202731_at	PDCD4	465
213408_s_at	PI4KA /// PI4KAP1 /// PI4KAP2	465
216241_s_at	TCEA1	465
217742_s_at	WAC	464
226620_x_at	DAZAP1	464
212813_at	JAM3 /// LOC100133502	464
226547_at	MYST3	463
218384_at	CARHSP1	463
212622_at	TMEM41B	463
202701_at	BMP1	463
220948_s_at	ATP1A1	463
213894_at	THSD7A	463
217492_s_at	PTEN	462
218232_at	C1QA	461
208734_x_at	RAB2A	461
206827_s_at	SLC7A6 /// TRPV6	460
201412_at	LRP10	460
202300_at	HBXIP	460
214875_x_at	APLP2	460
201916_s_at	SEC63	460
201721_s_at	LAPTM5	460
226092_at	MPP5	460
217827_s_at	SPG21	460
212135_s_at	ATP2B4	460
203980_at	FABP4	460
223244_s_at	NDUFA12	460
209112_at	CDKN1B	459
208764_s_at	ATP5G2	459
218109_s_at	MFSD1	459
1569202_x_at		459
225636_at	STAT2	459
224599_at	CGGBP1	459
235138_at		458
209340_at	UAP1	458
217962_at	NOLA3	458
224250_s_at	SECISBP2	458
208787_at	MRPL3	458
214722_at	NOTCH2NL	457
201758_at	TSG101	457
200824_at	GSTP1	457
214853_s_at	SHC1	457
215171_s_at	TIMM17A	456
224607_s_at	SRP68	456
218779_x_at	EPS8L1	456
223857_x_at	TMEM85	455
208669_s_at	EID1	455
224567_x_at	MALAT1	455
219748_at	TREML2	455
212852_s_at	TROVE2	454
[truncated: 231 more rows]
